# Supplementary material for: Dichlorido(1-{(E)-[phen­yl(pyridin-2-yl-κN)methyl­idene]amino-κN}pyrrolidin-2-one-κO)copper(II) monohydrate
Source: Acta Crystallogr Sect E Struct Rep Online. 2012 Aug 23;68(Pt 9):m1181. doi: 10.1107/S1600536812035398 (PMC3435603; doi:10.1107/S1600536812035398)
Supplement: Supplementary file 1 [file e-68-m1181-sup1.cif]

##############################################################################
#                                                                            #
# This CIF contains the data in a paper accepted for publication in          #
# Acta Crystallographica Section E. It conforms to the requirements of       #
# Notes for Authors for Acta Crystallographica Section E, and has been       #
# peer reviewed under the auspices of the IUCr Commission on Journals.       #
#                                                                            #
# Full details of the Crystallographic Information File format               #
# are given in the paper "The Crystallographic Information File (CIF):       #
# a New Standard Archive File for Crystallography" by S. R. Hall, F. H.      #
# Allen and I. D. Brown [Acta Cryst. (1991), A47, 655-685].                  #
#                                                                            #
# The current version of the core CIF dictionary is obtainable from          #
# ftp://ftp.iucr.org/pub/cif_core.dic.                                       #
#                                                                            #
# Software is freely available for graphical display of the structure(s)     #
# in this CIF. For information consult the CIF software page                 #
# http://www.iucr.org/resources/cif/software.                                #
#                                                                            #
# This file may be used for bona fide research purposes within the           #
# scientific community so long as proper attribution is given to the journal # 
# article from which it was obtained.                                        #
#                                                                            #
##############################################################################
data_global
_audit_creation_method     SHELXL-97
_journal_date_recd_electronic     2012-08-03
_journal_date_accepted     2012-08-10
_journal_name_full     'Acta Crystallographica, Section E'
_journal_year     2012
_journal_volume     68
_journal_issue      9
_journal_page_first     m1181
_journal_page_last     m1181
_journal_paper_category     QM
_journal_paper_doi     10.1107/S1600536812035398
_journal_coeditor_code     ZS2227
_publ_contact_author
;
     Dr. Seik Weng Ng
     Department of Chemistry
     University of Malaya
     50603 Kuala Lumpur
     Malaysia
;
_publ_contact_author_email     seikweng@um.edu.my
_publ_contact_author_fax     '03 7967 4193'
_publ_contact_author_phone     '03 7967 6778'
_publ_section_title
;\
Dichlorido(1-{(<i>E</i>)-[phenyl(pyridin-2-yl-\k<i>N</i>)methylidene]amino-\
\k<i>N</i>}pyrrolidin-2-one-\k<i>O</i>)copper(II) monohydrate
;
loop_
    _publ_author_name
    _publ_author_address
    'Kunnath, Roji J.'
;
      Department of Applied Chemistry
      Cochin University of Science and Technology
      Kochi 682 022
      India
;
    'Prathapachandra Kurup, M.R.'
;
     Department of Applied Chemistry
     Cochin University of Science and Technology
     Kochi 682 022
     India
;
    'Ng, Seik Weng'
;
     Department of Chemistry
     University of Malaya
     50603 Kuala Lumpur
     Malaysia
     Chemistry Department
     King Abdulaziz University
     PO Box 80203 Jeddah
     Saudi Arabia
;
data_I
_audit_creation_method     SHELXL-97
_chemical_name_systematic
;
Dichlorido(1-{(<i>E</i>)-[phenyl(pyridin-2-yl-
\k<i>N</i>)methylidene]amino-\k<i>N</i>}pyrrolidin-2-one-\k<i>O</i>)copper(II)
monohydrate
;
_chemical_name_common     ?
_chemical_formula_moiety     'C16 H15 Cl2 Cu N3 O, H2 O'
_chemical_formula_sum     'C16 H17 Cl2 Cu N3 O2'
_chemical_formula_iupac     '[Cu Cl2 (C16 H15 N3 O)], H2 O'
_chemical_formula_weight     417.77
_chemical_melting_point     ?
_symmetry_cell_setting     triclinic
_symmetry_space_group_name_H-M     'P -1'
_symmetry_space_group_name_Hall     '-P 1'
loop_
    _symmetry_equiv_pos_as_xyz
    'x, y, z'
    '-x, -y, -z'
_cell_length_a     9.1289(2)
_cell_length_b     9.4017(2)
_cell_length_c     10.6798(2)
_cell_angle_alpha     90.4349(6)
_cell_angle_beta     99.1627(6)
_cell_angle_gamma     105.4911(6)
_cell_volume     870.84(3)
_cell_formula_units_Z     2
_cell_measurement_reflns_used     9988
_cell_measurement_theta_min     2.2510
_cell_measurement_theta_max     28.1543
_cell_measurement_temperature     293(2)
_exptl_crystal_description     cube
_exptl_crystal_colour     green
_exptl_crystal_size_max     0.30
_exptl_crystal_size_mid     0.30
_exptl_crystal_size_min     0.30
_exptl_crystal_density_diffrn     1.593
_exptl_crystal_density_meas     ?
_exptl_crystal_density_method     'not measured'
_exptl_crystal_F_000     426
_exptl_absorpt_coefficient_mu     1.574
_exptl_absorpt_correction_type     multi-scan
_exptl_absorpt_process_details     '(SADABS; Sheldrick, 1996)'
_exptl_absorpt_correction_T_min     0.6495
_exptl_absorpt_correction_T_max     0.6495
_diffrn_ambient_temperature     293(2)
_diffrn_radiation_type     MoK\a
_diffrn_radiation_wavelength     0.71073
_diffrn_radiation_source     'fine-focus sealed tube'
_diffrn_radiation_monochromator     graphite
_diffrn_measurement_device_type     'Bruker Kappa APEXII CCD'
_diffrn_measurement_method     '\w scans'
_diffrn_detector_area_resol_mean     ?
_diffrn_reflns_number     14839
_diffrn_reflns_av_R_equivalents     0.0326
_diffrn_reflns_av_sigmaI/netI     0.0230
_diffrn_reflns_theta_min     2.78
_diffrn_reflns_theta_max     27.50
_diffrn_reflns_theta_full     27.50
_diffrn_measured_fraction_theta_max     0.996
_diffrn_measured_fraction_theta_full     0.996
_diffrn_reflns_limit_h_min     -11
_diffrn_reflns_limit_h_max     11
_diffrn_reflns_limit_k_min     -12
_diffrn_reflns_limit_k_max     12
_diffrn_reflns_limit_l_min     -13
_diffrn_reflns_limit_l_max     13
_diffrn_standards_number     0
_diffrn_standards_interval_count     0
_diffrn_standards_interval_time     0
_diffrn_standards_decay_%     0
_reflns_number_total     3987
_reflns_number_gt     3761
_reflns_threshold_expression     I>2\s(I)
_refine_ls_structure_factor_coef     Fsqd
_refine_ls_matrix_type     full
_refine_ls_R_factor_all     0.0280
_refine_ls_R_factor_gt     0.0258
_refine_ls_wR_factor_gt     0.0728
_refine_ls_wR_factor_ref     0.0756
_refine_ls_goodness_of_fit_ref     1.072
_refine_ls_restrained_S_all     1.072
_refine_ls_number_reflns     3987
_refine_ls_number_parameters     225
_refine_ls_number_restraints     2
_refine_ls_hydrogen_treatment     mixed
_refine_ls_weighting_scheme     calc
_refine_ls_weighting_details
         'calc w=1/[\s^2^(Fo^2^)+(0.0379P)^2^+0.3259P] where P=(Fo^2^+2Fc^2^)/3'
_atom_sites_solution_hydrogens     geom
_atom_sites_solution_primary     direct
_atom_sites_solution_secondary     difmap
_refine_ls_shift/su_max     0.001
_refine_ls_shift/su_mean     0.001
_refine_diff_density_max     0.450
_refine_diff_density_min     -0.337
_refine_ls_extinction_method     none
_refine_ls_extinction_coef     ?
loop_
    _atom_type_symbol
    _atom_type_description
    _atom_type_scat_dispersion_real
    _atom_type_scat_dispersion_imag
    _atom_type_scat_source
    'C' 'C' 0.0033 0.0016
                         'International Tables Vol C Tables 4.2.6.8 and 6.1.1.4'
    'H' 'H' 0.0000 0.0000
                         'International Tables Vol C Tables 4.2.6.8 and 6.1.1.4'
    'N' 'N' 0.0061 0.0033
                         'International Tables Vol C Tables 4.2.6.8 and 6.1.1.4'
    'O' 'O' 0.0106 0.0060
                         'International Tables Vol C Tables 4.2.6.8 and 6.1.1.4'
    'Cl' 'Cl' 0.1484 0.1585
                         'International Tables Vol C Tables 4.2.6.8 and 6.1.1.4'
    'Cu' 'Cu' 0.3201 1.2651
                         'International Tables Vol C Tables 4.2.6.8 and 6.1.1.4'
_computing_data_collection     'APEX2 (Bruker, 2010)'
_computing_cell_refinement     'SAINT (Bruker, 2010)'
_computing_data_reduction     'SAINT (Bruker, 2010)'
_computing_structure_solution     'SHELXS97 (Sheldrick, 2008)'
_computing_structure_refinement     'SHELXL97 (Sheldrick, 2008)'
_computing_molecular_graphics     'X-SEED (Barbour, 2001)'
_computing_publication_material     'publCIF (Westrip, 2010)'
loop_
    _atom_site_type_symbol
    _atom_site_label
    _atom_site_fract_x
    _atom_site_fract_y
    _atom_site_fract_z
    _atom_site_U_iso_or_equiv
    _atom_site_adp_type
    _atom_site_calc_flag
    _atom_site_refinement_flags
    _atom_site_occupancy
    _atom_site_symmetry_multiplicity
    _atom_site_disorder_assembly
    _atom_site_disorder_group
    Cu Cu1 0.48709(2) 0.63969(2) 0.845334(18) 0.03229(8) Uani d . 1 1 . .
    Cl Cl1 0.54227(8) 0.72830(6) 0.64075(5) 0.06303(16) Uani d . 1 1 . .
    Cl Cl2 0.64240(5) 0.82061(5) 0.97595(4) 0.04703(12) Uani d . 1 1 . .
    O O1 0.62811(14) 0.49646(15) 0.86442(14) 0.0478(3) Uani d . 1 1 . .
    O O1W 0.2859(2) 0.5064(3) 0.4420(2) 0.0832(6) Uani d D 1 1 . .
    N N1 0.28316(15) 0.68570(15) 0.84571(13) 0.0340(3) Uani d . 1 1 . .
    N N2 0.33922(15) 0.44928(14) 0.77515(13) 0.0308(3) Uani d . 1 1 . .
    N N3 0.40965(15) 0.34475(15) 0.75166(14) 0.0339(3) Uani d . 1 1 . .
    C C1 0.2610(2) 0.81241(19) 0.88367(18) 0.0410(4) Uani d . 1 1 . .
    H H1A 0.3462 0.8893 0.9176 0.049 Uiso calc R 1 1 . .
    C C2 0.1151(2) 0.8336(2) 0.8743(2) 0.0505(5) Uani d . 1 1 . .
    H H2A 0.1028 0.9227 0.9030 0.061 Uiso calc R 1 1 . .
    C C3 -0.0106(2) 0.7216(2) 0.8222(2) 0.0557(5) Uani d . 1 1 . .
    H H3 -0.1094 0.7339 0.8150 0.067 Uiso calc R 1 1 . .
    C C4 0.0108(2) 0.5900(2) 0.7803(2) 0.0467(4) Uani d . 1 1 . .
    H H4 -0.0729 0.5129 0.7439 0.056 Uiso calc R 1 1 . .
    C C5 0.15940(18) 0.57554(17) 0.79400(16) 0.0333(3) Uani d . 1 1 . .
    C C6 0.19396(18) 0.43781(17) 0.75440(15) 0.0320(3) Uani d . 1 1 . .
    C C7 0.06742(18) 0.30651(17) 0.70149(17) 0.0342(3) Uani d . 1 1 . .
    C C8 0.0047(3) 0.2941(2) 0.5739(2) 0.0549(5) Uani d . 1 1 . .
    H H8 0.0428 0.3672 0.5202 0.066 Uiso calc R 1 1 . .
    C C9 -0.1152(3) 0.1720(3) 0.5270(2) 0.0704(7) Uani d . 1 1 . .
    H H9 -0.1575 0.1632 0.4412 0.085 Uiso calc R 1 1 . .
    C C10 -0.1720(2) 0.0643(2) 0.6054(3) 0.0614(6) Uani d . 1 1 . .
    H H10 -0.2518 -0.0179 0.5726 0.074 Uiso calc R 1 1 . .
    C C11 -0.1118(2) 0.0772(2) 0.7324(2) 0.0530(5) Uani d . 1 1 . .
    H H11 -0.1516 0.0041 0.7856 0.064 Uiso calc R 1 1 . .
    C C12 0.0085(2) 0.1990(2) 0.7818(2) 0.0428(4) Uani d . 1 1 . .
    H H12 0.0491 0.2082 0.8680 0.051 Uiso calc R 1 1 . .
    C C13 0.3480(2) 0.19716(19) 0.68807(18) 0.0399(4) Uani d . 1 1 . .
    H H13A 0.2971 0.2019 0.6019 0.048 Uiso calc R 1 1 . .
    H H13B 0.2759 0.1326 0.7344 0.048 Uiso calc R 1 1 . .
    C C14 0.4930(2) 0.1453(2) 0.6898(2) 0.0510(5) Uani d . 1 1 . .
    H H14A 0.4770 0.0461 0.7198 0.061 Uiso calc R 1 1 . .
    H H14B 0.5182 0.1444 0.6049 0.061 Uiso calc R 1 1 . .
    C C15 0.6226(2) 0.2524(2) 0.7783(2) 0.0509(5) Uani d . 1 1 . .
    H H15A 0.6500 0.2064 0.8563 0.061 Uiso calc R 1 1 . .
    H H15B 0.7132 0.2849 0.7382 0.061 Uiso calc R 1 1 . .
    C C16 0.5608(2) 0.3787(2) 0.80431(18) 0.0392(4) Uani d . 1 1 . .
    H H1 0.355(3) 0.564(3) 0.493(3) 0.100(12) Uiso d D 1 1 . .
    H H2 0.330(4) 0.441(3) 0.435(4) 0.114(15) Uiso d D 1 1 . .
loop_
    _atom_site_aniso_label
    _atom_site_aniso_U_11
    _atom_site_aniso_U_22
    _atom_site_aniso_U_33
    _atom_site_aniso_U_12
    _atom_site_aniso_U_13
    _atom_site_aniso_U_23
    Cu1 0.02431(11) 0.02906(11) 0.03759(12) 0.00025(8) 0.00019(7) -0.00478(8)
    Cl1 0.0821(4) 0.0500(3) 0.0433(3) -0.0090(3) 0.0168(2) 0.0018(2)
    Cl2 0.0366(2) 0.0455(2) 0.0467(2) -0.00346(18) -0.00297(17) -0.01499(18)
    O1 0.0300(6) 0.0431(7) 0.0650(9) 0.0087(5) -0.0048(6) -0.0102(6)
    O1W 0.0539(11) 0.1031(17) 0.0784(13) 0.0071(11) -0.0049(9) -0.0176(12)
    N1 0.0284(6) 0.0284(6) 0.0404(7) 0.0027(5) 0.0005(5) -0.0031(5)
    N2 0.0270(6) 0.0253(6) 0.0374(7) 0.0043(5) 0.0027(5) -0.0006(5)
    N3 0.0292(6) 0.0277(6) 0.0426(7) 0.0055(5) 0.0039(5) -0.0018(5)
    C1 0.0379(9) 0.0302(8) 0.0495(10) 0.0047(7) -0.0003(7) -0.0060(7)
    C2 0.0452(10) 0.0355(9) 0.0704(13) 0.0149(8) 0.0020(9) -0.0109(9)
    C3 0.0357(9) 0.0442(10) 0.0866(16) 0.0148(8) 0.0026(10) -0.0097(10)
    C4 0.0281(8) 0.0363(9) 0.0696(12) 0.0042(7) -0.0010(8) -0.0078(8)
    C5 0.0274(7) 0.0270(7) 0.0409(8) 0.0024(6) 0.0011(6) -0.0019(6)
    C6 0.0281(7) 0.0272(7) 0.0357(8) 0.0016(6) 0.0013(6) -0.0006(6)
    C7 0.0244(7) 0.0259(7) 0.0487(9) 0.0030(6) 0.0022(6) -0.0033(6)
    C8 0.0518(12) 0.0488(11) 0.0482(11) -0.0085(9) 0.0008(9) -0.0049(9)
    C9 0.0602(14) 0.0709(16) 0.0591(14) -0.0100(12) -0.0031(11) -0.0230(12)
    C10 0.0396(10) 0.0414(11) 0.0903(17) -0.0088(8) 0.0091(10) -0.0261(11)
    C11 0.0368(9) 0.0295(8) 0.0926(16) 0.0040(7) 0.0193(10) 0.0060(9)
    C12 0.0334(8) 0.0344(8) 0.0578(11) 0.0056(7) 0.0058(7) 0.0058(7)
    C13 0.0404(9) 0.0314(8) 0.0460(9) 0.0073(7) 0.0060(7) -0.0074(7)
    C14 0.0479(11) 0.0396(10) 0.0684(13) 0.0156(8) 0.0119(9) -0.0043(9)
    C15 0.0423(10) 0.0509(11) 0.0632(12) 0.0225(9) 0.0033(9) -0.0043(9)
    C16 0.0321(8) 0.0392(9) 0.0461(9) 0.0102(7) 0.0048(7) 0.0014(7)
loop_
    _geom_bond_atom_site_label_1
    _geom_bond_atom_site_label_2
    _geom_bond_site_symmetry_2
    _geom_bond_distance
    _geom_bond_publ_flag
    Cu1 N2 . 1.9888(13) ?
    Cu1 N1 . 2.0213(14) ?
    Cu1 O1 . 2.0878(13) ?
    Cu1 Cl2 . 2.2125(4) ?
    Cu1 Cl1 . 2.4240(5) ?
    O1 C16 . 1.231(2) ?
    O1W H1 . 0.834(10) ?
    O1W H2 . 0.833(10) ?
    N1 C1 . 1.331(2) ?
    N1 C5 . 1.350(2) ?
    N2 C6 . 1.284(2) ?
    N2 N3 . 1.3518(19) ?
    N3 C16 . 1.355(2) ?
    N3 C13 . 1.466(2) ?
    C1 C2 . 1.387(3) ?
    C1 H1A . 0.9300 ?
    C2 C3 . 1.371(3) ?
    C2 H2A . 0.9300 ?
    C3 C4 . 1.385(3) ?
    C3 H3 . 0.9300 ?
    C4 C5 . 1.384(2) ?
    C4 H4 . 0.9300 ?
    C5 C6 . 1.486(2) ?
    C6 C7 . 1.482(2) ?
    C7 C8 . 1.382(3) ?
    C7 C12 . 1.384(2) ?
    C8 C9 . 1.383(3) ?
    C8 H8 . 0.9300 ?
    C9 C10 . 1.366(4) ?
    C9 H9 . 0.9300 ?
    C10 C11 . 1.372(4) ?
    C10 H10 . 0.9300 ?
    C11 C12 . 1.389(3) ?
    C11 H11 . 0.9300 ?
    C12 H12 . 0.9300 ?
    C13 C14 . 1.526(3) ?
    C13 H13A . 0.9700 ?
    C13 H13B . 0.9700 ?
    C14 C15 . 1.517(3) ?
    C14 H14A . 0.9700 ?
    C14 H14B . 0.9700 ?
    C15 C16 . 1.486(2) ?
    C15 H15A . 0.9700 ?
    C15 H15B . 0.9700 ?
loop_
    _geom_angle_atom_site_label_1
    _geom_angle_atom_site_label_2
    _geom_angle_atom_site_label_3
    _geom_angle_site_symmetry_1
    _geom_angle_site_symmetry_3
    _geom_angle
    _geom_angle_publ_flag
    N2 Cu1 N1 . . 78.77(5) ?
    N2 Cu1 O1 . . 78.29(5) ?
    N1 Cu1 O1 . . 152.34(6) ?
    N2 Cu1 Cl2 . . 163.34(4) ?
    N1 Cu1 Cl2 . . 100.41(4) ?
    O1 Cu1 Cl2 . . 97.17(4) ?
    N2 Cu1 Cl1 . . 95.08(4) ?
    N1 Cu1 Cl1 . . 100.24(4) ?
    O1 Cu1 Cl1 . . 96.99(5) ?
    Cl2 Cu1 Cl1 . . 101.40(2) ?
    C16 O1 Cu1 . . 109.91(11) ?
    H1 O1W H2 . . 98(3) ?
    C1 N1 C5 . . 118.68(14) ?
    C1 N1 Cu1 . . 127.24(12) ?
    C5 N1 Cu1 . . 113.95(11) ?
    C6 N2 N3 . . 127.33(14) ?
    C6 N2 Cu1 . . 119.74(11) ?
    N3 N2 Cu1 . . 112.90(10) ?
    N2 N3 C16 . . 113.89(13) ?
    N2 N3 C13 . . 131.06(14) ?
    C16 N3 C13 . . 114.85(14) ?
    N1 C1 C2 . . 122.22(16) ?
    N1 C1 H1A . . 118.9 ?
    C2 C1 H1A . . 118.9 ?
    C3 C2 C1 . . 119.11(17) ?
    C3 C2 H2A . . 120.4 ?
    C1 C2 H2A . . 120.4 ?
    C2 C3 C4 . . 119.32(18) ?
    C2 C3 H3 . . 120.3 ?
    C4 C3 H3 . . 120.3 ?
    C5 C4 C3 . . 118.56(17) ?
    C5 C4 H4 . . 120.7 ?
    C3 C4 H4 . . 120.7 ?
    N1 C5 C4 . . 122.09(15) ?
    N1 C5 C6 . . 115.32(14) ?
    C4 C5 C6 . . 122.59(15) ?
    N2 C6 C7 . . 127.44(14) ?
    N2 C6 C5 . . 112.02(13) ?
    C7 C6 C5 . . 120.52(13) ?
    C8 C7 C12 . . 120.20(17) ?
    C8 C7 C6 . . 120.33(16) ?
    C12 C7 C6 . . 119.42(16) ?
    C7 C8 C9 . . 119.4(2) ?
    C7 C8 H8 . . 120.3 ?
    C9 C8 H8 . . 120.3 ?
    C10 C9 C8 . . 120.6(2) ?
    C10 C9 H9 . . 119.7 ?
    C8 C9 H9 . . 119.7 ?
    C9 C10 C11 . . 120.19(19) ?
    C9 C10 H10 . . 119.9 ?
    C11 C10 H10 . . 119.9 ?
    C10 C11 C12 . . 120.2(2) ?
    C10 C11 H11 . . 119.9 ?
    C12 C11 H11 . . 119.9 ?
    C7 C12 C11 . . 119.36(19) ?
    C7 C12 H12 . . 120.3 ?
    C11 C12 H12 . . 120.3 ?
    N3 C13 C14 . . 102.37(15) ?
    N3 C13 H13A . . 111.3 ?
    C14 C13 H13A . . 111.3 ?
    N3 C13 H13B . . 111.3 ?
    C14 C13 H13B . . 111.3 ?
    H13A C13 H13B . . 109.2 ?
    C15 C14 C13 . . 107.37(15) ?
    C15 C14 H14A . . 110.2 ?
    C13 C14 H14A . . 110.2 ?
    C15 C14 H14B . . 110.2 ?
    C13 C14 H14B . . 110.2 ?
    H14A C14 H14B . . 108.5 ?
    C16 C15 C14 . . 105.17(15) ?
    C16 C15 H15A . . 110.7 ?
    C14 C15 H15A . . 110.7 ?
    C16 C15 H15B . . 110.7 ?
    C14 C15 H15B . . 110.7 ?
    H15A C15 H15B . . 108.8 ?
    O1 C16 N3 . . 122.62(16) ?
    O1 C16 C15 . . 128.59(17) ?
    N3 C16 C15 . . 108.77(15) ?
loop_
    _geom_torsion_atom_site_label_1
    _geom_torsion_atom_site_label_2
    _geom_torsion_atom_site_label_3
    _geom_torsion_atom_site_label_4
    _geom_torsion_site_symmetry_1
    _geom_torsion_site_symmetry_2
    _geom_torsion_site_symmetry_3
    _geom_torsion_site_symmetry_4
    _geom_torsion
    _geom_torsion_publ_flag
    N2 Cu1 O1 C16 . . . . 12.11(13) ?
    N1 Cu1 O1 C16 . . . . 46.6(2) ?
    Cl2 Cu1 O1 C16 . . . . 175.86(13) ?
    Cl1 Cu1 O1 C16 . . . . -81.66(13) ?
    N2 Cu1 N1 C1 . . . . -179.79(16) ?
    O1 Cu1 N1 C1 . . . . 145.74(15) ?
    Cl2 Cu1 N1 C1 . . . . 17.15(16) ?
    Cl1 Cu1 N1 C1 . . . . -86.58(15) ?
    N2 Cu1 N1 C5 . . . . -3.96(12) ?
    O1 Cu1 N1 C5 . . . . -38.43(19) ?
    Cl2 Cu1 N1 C5 . . . . -167.02(11) ?
    Cl1 Cu1 N1 C5 . . . . 89.24(12) ?
    N1 Cu1 N2 C6 . . . . 3.67(13) ?
    O1 Cu1 N2 C6 . . . . 168.11(14) ?
    Cl2 Cu1 N2 C6 . . . . 92.48(18) ?
    Cl1 Cu1 N2 C6 . . . . -95.78(13) ?
    N1 Cu1 N2 N3 . . . . -177.89(12) ?
    O1 Cu1 N2 N3 . . . . -13.46(11) ?
    Cl2 Cu1 N2 N3 . . . . -89.09(17) ?
    Cl1 Cu1 N2 N3 . . . . 82.65(11) ?
    C6 N2 N3 C16 . . . . -168.57(16) ?
    Cu1 N2 N3 C16 . . . . 13.14(17) ?
    C6 N2 N3 C13 . . . . 5.9(3) ?
    Cu1 N2 N3 C13 . . . . -172.38(14) ?
    C5 N1 C1 C2 . . . . 1.4(3) ?
    Cu1 N1 C1 C2 . . . . 177.05(15) ?
    N1 C1 C2 C3 . . . . -1.2(3) ?
    C1 C2 C3 C4 . . . . 0.1(4) ?
    C2 C3 C4 C5 . . . . 0.7(3) ?
    C1 N1 C5 C4 . . . . -0.5(3) ?
    Cu1 N1 C5 C4 . . . . -176.76(15) ?
    C1 N1 C5 C6 . . . . -179.87(15) ?
    Cu1 N1 C5 C6 . . . . 3.92(18) ?
    C3 C4 C5 N1 . . . . -0.5(3) ?
    C3 C4 C5 C6 . . . . 178.79(19) ?
    N3 N2 C6 C7 . . . . 1.0(3) ?
    Cu1 N2 C6 C7 . . . . 179.23(13) ?
    N3 N2 C6 C5 . . . . 179.28(14) ?
    Cu1 N2 C6 C5 . . . . -2.54(19) ?
    N1 C5 C6 N2 . . . . -1.0(2) ?
    C4 C5 C6 N2 . . . . 179.64(17) ?
    N1 C5 C6 C7 . . . . 177.33(15) ?
    C4 C5 C6 C7 . . . . -2.0(3) ?
    N2 C6 C7 C8 . . . . -97.6(2) ?
    C5 C6 C7 C8 . . . . 84.3(2) ?
    N2 C6 C7 C12 . . . . 84.8(2) ?
    C5 C6 C7 C12 . . . . -93.27(19) ?
    C12 C7 C8 C9 . . . . -1.3(3) ?
    C6 C7 C8 C9 . . . . -178.8(2) ?
    C7 C8 C9 C10 . . . . 0.2(4) ?
    C8 C9 C10 C11 . . . . 0.8(4) ?
    C9 C10 C11 C12 . . . . -0.7(3) ?
    C8 C7 C12 C11 . . . . 1.4(3) ?
    C6 C7 C12 C11 . . . . 178.96(16) ?
    C10 C11 C12 C7 . . . . -0.4(3) ?
    N2 N3 C13 C14 . . . . 177.20(17) ?
    C16 N3 C13 C14 . . . . -8.4(2) ?
    N3 C13 C14 C15 . . . . 11.8(2) ?
    C13 C14 C15 C16 . . . . -11.4(2) ?
    Cu1 O1 C16 N3 . . . . -9.2(2) ?
    Cu1 O1 C16 C15 . . . . 172.06(17) ?
    N2 N3 C16 O1 . . . . -2.2(3) ?
    C13 N3 C16 O1 . . . . -177.64(17) ?
    N2 N3 C16 C15 . . . . 176.76(15) ?
    C13 N3 C16 C15 . . . . 1.4(2) ?
    C14 C15 C16 O1 . . . . -174.7(2) ?
    C14 C15 C16 N3 . . . . 6.4(2) ?
loop_
    _geom_hbond_atom_site_label_D
    _geom_hbond_atom_site_label_H
    _geom_hbond_atom_site_label_A
    _geom_hbond_site_symmetry_A
    _geom_hbond_distance_DH
    _geom_hbond_distance_HA
    _geom_hbond_distance_DA
    _geom_hbond_angle_DHA
    O1w H1 Cl1 . 0.830(10)
                         2.340(10)
                                 3.175(2) 178(4)
    O1w H2 Cl1 2_666 0.830(10)
                             2.41(2) 3.221(3) 165(4)
