# Supplementary material for: Dichlorido(1-{(E)-[phen­yl(pyridin-2-yl-κN)methyl­idene]amino-κN}pyrrolidin-2-one-κO)copper(II) monohydrate
Source: Acta Crystallogr Sect E Struct Rep Online. 2012 Aug 23;68(Pt 9):m1181. doi: 10.1107/S1600536812035398 (PMC3435603; doi:10.1107/S1600536812035398)
Supplement: Supplementary file 2 [file e-68-m1181-Isup2.hkl]

# 
# h,k,l, Fc-squared, Fo-squared, sigma(Fo-squared) and status flag 
# 
data_I
_shelx_title '  P-1' 
_shelx_refln_list_code          4 
_shelx_F_calc_maximum      142.03 
_exptl_crystal_F_000       426.00 
_reflns_d_resolution_high  0.7697 
 
loop_ 
 _symmetry_equiv_pos_as_xyz 
 'x, y, z' 
 '-x, -y, -z' 
 
_cell_length_a     9.1289 
_cell_length_b     9.4017 
_cell_length_c    10.6798 
_cell_angle_alpha  90.435 
_cell_angle_beta   99.163 
_cell_angle_gamma 105.491 
 
_shelx_F_squared_multiplier     1.000 
 
loop_ 
 _refln_index_h 
 _refln_index_k 
 _refln_index_l 
 _refln_F_squared_calc 
 _refln_F_squared_meas 
 _refln_F_squared_sigma 
 _refln_observed_status 
   2   0   0     6260.19     6386.99     87.97 o 
   3   0   0       17.63       14.82      0.49 o 
   4   0   0      490.09      449.80      6.50 o 
   5   0   0      730.55      693.09     12.74 o 
   6   0   0     2123.55     2074.06     40.00 o 
   7   0   0      397.45      387.83      8.95 o 
   8   0   0      821.85      827.88     20.32 o 
   9   0   0       76.08       79.27      2.51 o 
  10   0   0       46.69       51.00      2.24 o 
  11   0   0       27.55       30.81      2.51 o 
 -11   1   0       39.51       41.79      2.79 o 
 -10   1   0        0.00       -0.12      0.86 o 
  -9   1   0       48.59       49.84      1.87 o 
  -8   1   0       31.83       28.44      1.17 o 
  -7   1   0      106.10      107.00      2.09 o 
  -6   1   0      132.98      128.71      2.67 o 
  -5   1   0        5.38       11.67      0.47 o 
  -4   1   0      574.26      606.12      8.69 o 
  -3   1   0      640.84      621.92      8.91 o 
  -2   1   0     5623.73     5574.46     76.52 o 
  -1   1   0     2417.50     1690.89     39.96 o 
   1   1   0     2818.83     2732.38     44.55 o 
   2   1   0      232.76      296.35      4.17 o 
   3   1   0      433.69      532.17      8.34 o 
   4   1   0     1637.84     1709.78     29.05 o 
   5   1   0      267.04      233.25      5.02 o 
   6   1   0     1804.97     1852.26     41.57 o 
   7   1   0        5.40        5.94      0.58 o 
   8   1   0        1.90        2.81      0.68 o 
   9   1   0      147.14      149.47      4.65 o 
  10   1   0      169.31      176.94      5.47 o 
 -11   2   0       20.51       20.57      1.99 o 
 -10   2   0      150.39      156.28      4.01 o 
  -9   2   0      311.90      320.96      7.21 o 
  -8   2   0      492.57      512.97     10.02 o 
  -7   2   0      545.11      541.62     10.50 o 
  -6   2   0      107.60       90.56      1.95 o 
  -5   2   0      120.93      119.57      2.29 o 
  -4   2   0      639.56      666.61     10.27 o 
  -3   2   0      284.00      381.54      5.51 o 
  -2   2   0    13117.68    13188.85    179.77 o 
  -1   2   0      439.02      491.65      6.76 o 
   0   2   0     4923.60     5190.34     84.75 o 
   1   2   0      838.34      901.33     14.77 o 
   2   2   0       58.78       61.41      1.24 o 
   3   2   0       43.45       46.52      0.95 o 
   4   2   0      206.85      220.16      4.75 o 
   5   2   0        1.35        1.62      0.35 o 
   6   2   0        6.76        8.05      0.59 o 
   7   2   0      184.24      203.63      4.91 o 
   8   2   0        4.20        3.61      0.74 o 
   9   2   0      392.82      389.08     11.09 o 
  10   2   0      138.90      148.15      7.52 o 
 -11   3   0      161.66      157.86      7.04 o 
 -10   3   0      228.64      237.05      4.87 o 
  -9   3   0      537.88      515.38     10.64 o 
  -8   3   0        8.76       11.86      0.82 o 
  -7   3   0      180.35      176.73      3.62 o 
  -6   3   0      341.74      337.67      6.59 o 
  -5   3   0      977.81      924.40     16.65 o 
  -4   3   0     5706.96     5494.95     87.43 o 
  -3   3   0     9786.95     9912.78    144.85 o 
  -2   3   0     3503.94     3415.50     59.26 o 
  -1   3   0     1459.45     1536.92     31.41 o 
   0   3   0       17.13       22.68      0.55 o 
   1   3   0      154.57      147.49      3.18 o 
   2   3   0     4949.21     5243.29    109.40 o 
   3   3   0      566.90      454.34      8.95 o 
   4   3   0     1291.37     1401.03     29.00 o 
   5   3   0       34.36       40.94      1.19 o 
   6   3   0       71.35       68.58      2.30 o 
   7   3   0      227.74      219.49      5.77 o 
   8   3   0       50.47       46.97      2.08 o 
   9   3   0        3.77        3.24      1.00 o 
  10   3   0       58.37       68.21      3.87 o 
 -11   4   0       38.36       37.73      2.88 o 
 -10   4   0       11.48       10.07      1.17 o 
  -9   4   0        3.08       -0.88      0.58 o 
  -8   4   0       14.15       11.38      0.65 o 
  -7   4   0       18.34       21.00      0.84 o 
  -6   4   0      646.92      643.52     13.12 o 
  -5   4   0     2822.85     2850.66     51.05 o 
  -4   4   0     1431.44     1428.69     25.73 o 
  -3   4   0     4115.90     4495.92     64.72 o 
  -2   4   0       87.72       76.51      1.39 o 
  -1   4   0       26.06       23.90      0.64 o 
   0   4   0      403.60      356.28      7.09 o 
   1   4   0     2190.19     2215.41     46.24 o 
   2   4   0     3207.51     3386.13     70.68 o 
   3   4   0     1132.27     1149.01     22.39 o 
   4   4   0      123.41      113.34      2.65 o 
   5   4   0        8.02        7.94      0.56 o 
   6   4   0       45.28       46.11      2.05 o 
   7   4   0      415.71      407.70     11.56 o 
   8   4   0      491.93      514.24     14.50 o 
   9   4   0      195.48      191.80      5.94 o 
 -11   5   0       47.63       49.20      3.24 o 
 -10   5   0       35.50       38.88      2.00 o 
  -9   5   0      104.54      105.97      2.60 o 
  -8   5   0       39.04       42.66      1.37 o 
  -7   5   0       78.35       97.69      2.22 o 
  -6   5   0       47.19       47.42      1.29 o 
  -5   5   0      649.73      650.75     12.59 o 
  -4   5   0      126.98      104.16      1.89 o 
  -3   5   0       13.25       22.13      0.64 o 
  -2   5   0       16.29       11.79      0.70 o 
  -1   5   0       47.33       46.26      1.06 o 
   0   5   0       87.59       75.35      1.70 o 
   1   5   0       75.13       68.93      1.79 o 
   2   5   0        3.32        1.42      0.36 o 
   3   5   0       25.71       26.84      0.95 o 
   4   5   0       73.36       75.06      1.93 o 
   5   5   0      425.70      423.72     10.68 o 
   6   5   0     1064.13     1052.40     39.65 o 
   7   5   0      460.22      459.10     13.00 o 
   8   5   0      391.52      413.75     26.55 o 
 -11   6   0       41.66       45.37      3.06 o 
 -10   6   0       51.90       51.09      2.31 o 
  -9   6   0      193.31      193.83      4.35 o 
  -8   6   0      530.87      526.92     10.90 o 
  -7   6   0      825.70      808.70     22.68 o 
  -6   6   0      249.47      241.54      5.90 o 
  -5   6   0     1515.31     1472.74     25.53 o 
  -4   6   0      400.57      387.02      6.80 o 
  -3   6   0       44.40       44.11      1.11 o 
  -2   6   0        1.24        1.70      0.35 o 
  -1   6   0     1004.92     1076.32     19.74 o 
   0   6   0      801.09      816.17     21.42 o 
   1   6   0      409.53      431.96     12.27 o 
   2   6   0       56.69       61.53      1.65 o 
   3   6   0      303.71      289.67      6.34 o 
   4   6   0      176.58      177.14      4.77 o 
   5   6   0       10.95       15.83      2.27 o 
   6   6   0       72.00       67.27      2.59 o 
   7   6   0        0.60        0.82      0.99 o 
   8   6   0        8.20        9.46      1.24 o 
 -11   7   0        4.04        1.83      1.39 o 
 -10   7   0       33.05       24.89      2.32 o 
  -9   7   0      137.67      133.06      3.41 o 
  -8   7   0      339.81      333.52      7.09 o 
  -7   7   0      299.37      296.74      5.65 o 
  -6   7   0       81.92       79.34      1.93 o 
  -5   7   0       18.17       18.76      0.92 o 
  -4   7   0       24.56       19.96      0.80 o 
  -3   7   0      738.80      785.99     14.39 o 
  -2   7   0      917.77      918.05     16.79 o 
  -1   7   0     1234.16     1201.56     21.84 o 
   0   7   0      249.00      252.67      8.02 o 
   1   7   0      345.84      369.71      8.32 o 
   2   7   0        4.36        3.17      0.62 o 
   3   7   0       10.34       12.49      2.57 o 
   4   7   0      140.78      141.25      4.47 o 
   5   7   0      528.12      508.87     27.21 o 
   6   7   0      363.16      390.36     13.23 o 
   7   7   0       51.24       53.80      2.55 o 
 -10   8   0        1.28        1.16      1.34 o 
  -9   8   0        0.87        2.05      1.12 o 
  -8   8   0        2.29        0.41      0.68 o 
  -7   8   0        0.17       -0.89      0.59 o 
  -6   8   0        8.94        4.67      0.63 o 
  -5   8   0        0.39        1.32      0.52 o 
  -4   8   0      172.47      175.94      3.92 o 
  -3   8   0      337.56      332.71      9.82 o 
  -2   8   0      419.02      406.60     10.18 o 
  -1   8   0      734.15      703.91     14.55 o 
   0   8   0       26.15       26.27      1.48 o 
   1   8   0      693.02      701.17     19.50 o 
   2   8   0      827.68      838.13     23.71 o 
   3   8   0      594.69      591.00     22.17 o 
   4   8   0      439.43      427.50     12.22 o 
   5   8   0      277.24      287.59     11.15 o 
   6   8   0       40.68       40.42      3.19 o 
  -9   9   0       80.67       78.27      4.12 o 
  -8   9   0       20.25       18.90      1.08 o 
  -7   9   0       59.24       49.34      1.73 o 
  -6   9   0       18.10       20.03      1.09 o 
  -5   9   0        0.65        0.23      0.62 o 
  -4   9   0        5.46        4.44      0.71 o 
  -3   9   0       83.68       69.50      2.07 o 
  -2   9   0        1.11        1.43      0.62 o 
  -1   9   0        8.91        7.93      0.75 o 
   0   9   0      170.73      168.56      6.85 o 
   1   9   0       12.26       14.27      2.33 o 
   2   9   0      235.39      236.42      7.13 o 
   3   9   0       37.89       39.76      2.05 o 
   4   9   0        3.75        7.21      1.13 o 
   5   9   0        1.04        2.46      1.02 o 
  -9  10   0       13.59       11.25      1.77 o 
  -8  10   0       49.67       50.85      2.41 o 
  -7  10   0       42.86       48.78      2.70 o 
  -6  10   0      146.88      159.43      4.05 o 
  -5  10   0      186.98      204.97      5.00 o 
  -4  10   0       78.12       86.55      2.53 o 
  -3  10   0      449.10      436.68      9.93 o 
  -2  10   0        7.74        7.12      0.89 o 
  -1  10   0      261.11      271.48      6.42 o 
   0  10   0       48.65       58.34      1.97 o 
   1  10   0      249.32      259.51     11.33 o 
   2  10   0      231.19      236.05      7.21 o 
   3  10   0      262.45      292.36     12.16 o 
  -7  11   0       42.56       49.66      2.92 o 
  -6  11   0       50.94       56.22      2.45 o 
  -5  11   0       84.48       94.04      2.74 o 
  -4  11   0       62.68       66.92      2.17 o 
  -3  11   0       14.96       18.85      1.13 o 
  -2  11   0      260.70      269.81      6.44 o 
  -1  11   0      190.73      212.67      5.27 o 
   0  11   0      311.63      314.12      7.43 o 
   1  11   0      240.96      246.34      9.13 o 
   2  11   0       19.79       17.36      1.66 o 
  -5  12   0        4.01        3.87      0.86 o 
  -4  12   0       54.32       55.58      2.04 o 
  -3  12   0        4.70        7.79      0.94 o 
  -2  12   0       85.77       92.18      2.81 o 
   2 -12   1       64.89       76.16      2.52 o 
   3 -12   1       46.15       44.27      1.79 o 
   4 -12   1        7.89       12.54      1.76 o 
  -2 -11   1        0.81        0.63      1.07 o 
  -1 -11   1       19.96       18.33      1.53 o 
   0 -11   1       32.12       31.40      1.59 o 
   1 -11   1       44.32       42.84      1.76 o 
   2 -11   1        6.97        8.62      0.90 o 
   3 -11   1        5.66        4.99      0.82 o 
   4 -11   1        1.30        3.13      1.00 o 
   5 -11   1        7.41        6.80      0.88 o 
   6 -11   1        0.36        1.83      0.95 o 
   7 -11   1       10.92       11.47      1.66 o 
  -3 -10   1      130.05      132.03      4.51 o 
  -2 -10   1      338.47      352.79     10.34 o 
  -1 -10   1      276.63      288.23      8.56 o 
   0 -10   1      109.99      108.25      2.98 o 
   1 -10   1       67.05       65.03      2.13 o 
   2 -10   1      117.97      111.09      3.01 o 
   3 -10   1       92.23       93.64      2.62 o 
   4 -10   1      102.08      103.07      2.83 o 
   5 -10   1      240.89      240.93      5.74 o 
   6 -10   1       67.81       77.58      3.40 o 
   7 -10   1       59.37       61.06      2.55 o 
   8 -10   1        2.52        3.44      1.41 o 
  -5  -9   1      136.74      143.24      4.83 o 
  -4  -9   1      220.75      215.01      6.65 o 
  -3  -9   1      294.93      302.50      9.95 o 
  -2  -9   1      371.12      379.63     11.43 o 
  -1  -9   1      205.34      200.86      6.12 o 
   0  -9   1      114.40      112.64      3.73 o 
   1  -9   1        9.27       11.08      2.38 o 
   2  -9   1      246.33      250.66      5.45 o 
   3  -9   1      384.19      396.43      8.38 o 
   4  -9   1      270.10      285.81      6.14 o 
   5  -9   1      201.69      197.03      4.40 o 
   6  -9   1      117.66      126.69      3.05 o 
   7  -9   1       59.01       60.60      1.97 o 
   8  -9   1       30.90       29.67      2.26 o 
   9  -9   1       46.23       49.11      3.11 o 
  -6  -8   1        3.63        4.25      1.10 o 
  -5  -8   1       75.91       77.33      3.01 o 
  -4  -8   1        5.91        2.03      0.98 o 
  -3  -8   1        0.29       -0.10      1.00 o 
  -2  -8   1       31.54       35.56      3.00 o 
  -1  -8   1      358.98      363.86     10.41 o 
   0  -8   1       32.45       33.73      1.48 o 
   1  -8   1       11.24       11.97      0.68 o 
   2  -8   1       61.16       63.58      2.27 o 
   3  -8   1        2.33        6.41      1.21 o 
   4  -8   1      109.16      111.29      2.51 o 
   5  -8   1      153.50      146.49      3.33 o 
   6  -8   1       28.94       21.88      1.02 o 
   7  -8   1      105.52      104.49      2.59 o 
   8  -8   1       61.75       65.58      2.34 o 
   9  -8   1      123.61      123.35      5.59 o 
  10  -8   1        2.91       -0.42      1.28 o 
  -7  -7   1      110.70      116.18      4.16 o 
  -6  -7   1      472.94      453.81     12.98 o 
  -5  -7   1      531.76      532.45     15.02 o 
  -4  -7   1      455.23      453.77     12.83 o 
  -3  -7   1       79.13       79.83      2.79 o 
  -2  -7   1     1235.98     1209.57     29.97 o 
  -1  -7   1       73.69       69.44      1.82 o 
   0  -7   1      891.63      883.13     22.44 o 
   1  -7   1     1180.44     1156.05     21.06 o 
   2  -7   1      967.87      950.37     15.91 o 
   3  -7   1      254.94      243.08      6.03 o 
   4  -7   1      168.85      177.64      3.94 o 
   5  -7   1      207.49      203.23      4.30 o 
   6  -7   1       28.25       25.50      1.33 o 
   7  -7   1      140.67      140.04      2.87 o 
   8  -7   1       35.84       38.45      1.21 o 
   9  -7   1        0.02       -1.30      1.14 o 
  10  -7   1        4.57        3.53      1.25 o 
  -8  -6   1      171.83      169.19      5.45 o 
  -7  -6   1      532.83      555.98     15.71 o 
  -6  -6   1      562.21      586.71     16.48 o 
  -5  -6   1      584.31      568.32     15.91 o 
  -4  -6   1      212.53      214.94      6.33 o 
  -3  -6   1      866.46      844.03     19.34 o 
  -2  -6   1      440.72      434.92     10.14 o 
  -1  -6   1     2042.36     2009.72     43.22 o 
   0  -6   1     1325.50     1287.25     27.91 o 
   1  -6   1      735.00      673.22     12.32 o 
   2  -6   1      102.94       84.24      1.93 o 
   3  -6   1       10.84       10.61      0.50 o 
   4  -6   1      131.63      128.77      2.70 o 
   5  -6   1      277.26      278.45      5.03 o 
   6  -6   1      181.14      181.13      3.36 o 
   7  -6   1     1264.51     1313.56     29.64 o 
   8  -6   1      210.38      212.86      4.64 o 
   9  -6   1      155.17      157.77      5.32 o 
  10  -6   1        3.87        2.12      1.30 o 
  11  -6   1        3.39        1.39      1.39 o 
  -9  -5   1        0.55        0.74      1.07 o 
  -8  -5   1       12.02       13.01      1.27 o 
  -7  -5   1       11.14       11.12      1.14 o 
  -6  -5   1        0.17        2.50      0.86 o 
  -5  -5   1       91.76       87.11      2.63 o 
  -4  -5   1       36.81       34.95      1.50 o 
  -3  -5   1      113.44       95.18      2.73 o 
  -2  -5   1        1.74        4.23      0.76 o 
  -1  -5   1       52.50       60.33      1.66 o 
   0  -5   1       22.18       27.03      0.81 o 
   1  -5   1      286.28      328.85      5.76 o 
   2  -5   1      362.84      403.81      6.78 o 
   3  -5   1      184.45      171.56      3.49 o 
   4  -5   1       86.94       79.99      2.08 o 
   5  -5   1      564.69      558.32      9.75 o 
   6  -5   1      469.95      473.01      9.18 o 
   7  -5   1      662.07      675.68     14.06 o 
   8  -5   1      153.15      152.73      4.13 o 
   9  -5   1      279.77      269.39      7.01 o 
  10  -5   1      113.95      111.36      5.19 o 
  11  -5   1      141.53      143.54      6.53 o 
  -9  -4   1      341.39      351.05     15.85 o 
  -8  -4   1      249.92      247.64      7.35 o 
  -7  -4   1       71.92       69.30      2.62 o 
  -6  -4   1        9.81       11.13      0.85 o 
  -5  -4   1      240.07      243.66      5.35 o 
  -4  -4   1       90.95       81.37      2.19 o 
  -3  -4   1     2151.08     2165.04     45.04 o 
  -2  -4   1     2341.57     2455.89     51.18 o 
  -1  -4   1      691.23      664.55     13.96 o 
   0  -4   1      362.11      360.61      7.08 o 
   1  -4   1     1348.97     1420.87     23.32 o 
   2  -4   1      859.63      843.99     13.70 o 
   3  -4   1      117.73      115.19      1.77 o 
   4  -4   1       55.64       68.43      1.33 o 
   5  -4   1       18.94       19.83      0.96 o 
   6  -4   1      138.83      146.94      3.01 o 
   7  -4   1      187.92      167.01      3.42 o 
   8  -4   1      113.74      114.26      2.50 o 
   9  -4   1      129.94      127.34      2.98 o 
  10  -4   1      202.60      189.64      6.97 o 
  11  -4   1       63.22       71.61      3.89 o 
 -10  -3   1      410.70      423.65     18.49 o 
  -9  -3   1      206.75      209.31      7.74 o 
  -8  -3   1      109.67      116.87      4.89 o 
  -7  -3   1       27.77       30.83      1.43 o 
  -6  -3   1      416.22      417.95      9.68 o 
  -5  -3   1     1544.49     1526.45     31.85 o 
  -4  -3   1     1861.92     1751.88     36.48 o 
  -3  -3   1     1225.32     1164.38     24.36 o 
  -2  -3   1     1800.34     1781.95     37.07 o 
  -1  -3   1       94.95       64.37      2.41 o 
   0  -3   1      204.66      255.23      4.96 o 
   1  -3   1       18.31       31.27      0.50 o 
   2  -3   1      137.24      139.99      1.94 o 
   3  -3   1      442.08      374.02      5.56 o 
   4  -3   1     1703.07     1769.64     26.96 o 
   5  -3   1      334.07      285.99      4.89 o 
   6  -3   1      197.77      192.76      3.86 o 
   7  -3   1       26.41       23.54      0.87 o 
   8  -3   1      145.30      137.60      2.93 o 
   9  -3   1      307.62      300.08      7.70 o 
  10  -3   1        6.69        8.64      2.13 o 
  11  -3   1       32.54       35.58      2.68 o 
 -10  -2   1       17.48       20.57      1.48 o 
  -9  -2   1       12.57       16.07      1.25 o 
  -8  -2   1      110.56      109.34      3.54 o 
  -7  -2   1       30.44       30.48      2.51 o 
  -6  -2   1     1146.86     1113.38     23.28 o 
  -5  -2   1     1449.91     1476.28     30.88 o 
  -4  -2   1      398.80      412.96      8.70 o 
  -3  -2   1        1.84        1.30      0.37 o 
  -2  -2   1       20.52       24.28      0.57 o 
  -1  -2   1       95.91       87.68      1.67 o 
   0  -2   1     4457.77     4650.95     75.79 o 
   1  -2   1     1395.34     1407.30     17.34 o 
   2  -2   1     1823.23     1892.01     25.14 o 
   3  -2   1     2413.72     2442.33     35.87 o 
   4  -2   1     5673.67     5984.22     91.25 o 
   5  -2   1     1199.14     1220.73     20.40 o 
   6  -2   1     1512.31     1527.92     29.10 o 
   7  -2   1      967.40      962.23     18.39 o 
   8  -2   1     1316.84     1313.17     25.59 o 
   9  -2   1      574.87      574.35     12.13 o 
  10  -2   1      207.79      211.60      7.34 o 
  11  -2   1       14.31        9.75      1.61 o 
 -11  -1   1       74.72       74.63      3.01 o 
 -10  -1   1       74.89       80.01      2.93 o 
  -9  -1   1        4.26        5.38      0.96 o 
  -8  -1   1        3.29        2.67      0.71 o 
  -7  -1   1      461.35      462.79     10.68 o 
  -6  -1   1      397.82      369.36      7.90 o 
  -5  -1   1       13.86       12.47      0.61 o 
  -4  -1   1       50.69       58.60      1.42 o 
  -3  -1   1        7.93        8.91      0.35 o 
  -2  -1   1      375.62      393.71      5.30 o 
  -1  -1   1      140.84      116.67      1.66 o 
   0  -1   1        2.67        0.91      0.14 o 
   1  -1   1     1654.69     1644.39     21.41 o 
   2  -1   1      573.86      677.10      9.01 o 
   3  -1   1      137.04      169.57      3.52 o 
   4  -1   1     3264.71     3402.19     49.95 o 
   5  -1   1     2701.98     2747.03     45.73 o 
   6  -1   1      962.17      940.74     18.29 o 
   7  -1   1      273.35      272.33      5.52 o 
   8  -1   1      156.34      156.34      5.11 o 
   9  -1   1       18.42       18.20      1.08 o 
  10  -1   1       59.47       68.39      3.55 o 
  11  -1   1       40.33       36.65      2.73 o 
 -11   0   1       10.95       11.58      1.67 o 
 -10   0   1       45.70       51.54      4.40 o 
  -9   0   1      121.49      144.18      4.48 o 
  -8   0   1      550.73      571.06     14.21 o 
  -7   0   1     1381.01     1399.80     25.79 o 
  -6   0   1      513.20      451.67      7.52 o 
  -5   0   1      213.80      197.35      3.55 o 
  -4   0   1      233.00      260.86      4.80 o 
  -3   0   1      777.10      834.21     12.36 o 
  -2   0   1       38.44       64.13      0.96 o 
  -1   0   1     4838.06     2827.16    131.74 o 
   1   0   1      306.60      259.93      5.75 o 
   2   0   1      407.44      394.62      5.75 o 
   3   0   1        0.65       -0.23      0.15 o 
   4   0   1        3.75        5.32      0.25 o 
   5   0   1        8.69       10.62      0.57 o 
   6   0   1      168.47      189.72      4.51 o 
   7   0   1       70.32       64.22      1.82 o 
   8   0   1      219.66      218.92      5.27 o 
   9   0   1        2.06        1.38      0.71 o 
  10   0   1       40.23       43.85      2.88 o 
  11   0   1       23.05       26.68      2.53 o 
 -11   1   1       14.01       13.16      1.24 o 
 -10   1   1       62.71       71.45      2.76 o 
  -9   1   1      195.88      199.70      4.53 o 
  -8   1   1      434.59      429.90      7.92 o 
  -7   1   1      223.34      228.60      4.34 o 
  -6   1   1      124.12      136.54      2.65 o 
  -5   1   1        3.46        5.45      0.65 o 
  -4   1   1     2341.66     2339.85     37.32 o 
  -3   1   1     7213.82     6952.25    102.00 o 
  -2   1   1      507.63      490.63      6.82 o 
  -1   1   1     4600.99     3772.73    109.93 o 
   0   1   1      924.59      712.18     21.03 o 
   1   1   1      547.89      557.41      8.92 o 
   2   1   1     4757.87     4821.03     75.99 o 
   3   1   1     4571.32     4610.43     66.20 o 
   4   1   1     2669.63     2688.59     48.00 o 
   5   1   1     4183.72     4195.83     93.77 o 
   6   1   1     1882.61     1841.21     41.24 o 
   7   1   1       38.46       38.96      1.35 o 
   8   1   1      138.22      129.05      3.59 o 
   9   1   1       97.74       94.74      3.24 o 
  10   1   1       60.48       52.49      3.11 o 
 -11   2   1        0.59        0.05      0.85 o 
 -10   2   1        2.70        4.04      0.70 o 
  -9   2   1        2.44        5.33      0.68 o 
  -8   2   1      115.58      110.16      2.44 o 
  -7   2   1       61.38       62.42      1.58 o 
  -6   2   1      864.69      895.44     16.23 o 
  -5   2   1      565.90      529.13     10.41 o 
  -4   2   1     3202.48     3404.08     54.16 o 
  -3   2   1     1505.93     1489.14     21.92 o 
  -2   2   1     6818.46     7081.18     96.95 o 
  -1   2   1      143.50      167.84      2.55 o 
   0   2   1     1439.36     1572.26     26.02 o 
   1   2   1     3118.82     3312.35     49.72 o 
   2   2   1     6463.08     6677.64    115.32 o 
   3   2   1     4234.48     4375.12     90.65 o 
   4   2   1      940.80      858.75     17.91 o 
   5   2   1      514.44      525.31     11.94 o 
   6   2   1      897.66      862.25     19.53 o 
   7   2   1       67.35       73.01      2.09 o 
   8   2   1      386.40      379.09     11.35 o 
   9   2   1      212.60      208.23     13.50 o 
  10   2   1      363.54      348.23     14.27 o 
 -11   3   1      166.28      192.15      5.26 o 
 -10   3   1      379.20      375.89      8.56 o 
  -9   3   1       30.31       35.21      1.30 o 
  -8   3   1       45.58       35.82      1.15 o 
  -7   3   1      108.47       97.65      2.16 o 
  -6   3   1       55.45       47.02      1.13 o 
  -5   3   1     1196.02     1302.13     23.41 o 
  -4   3   1      605.14      633.77     10.85 o 
  -3   3   1     3850.21     4056.47     64.60 o 
  -2   3   1      192.24      184.90      3.08 o 
  -1   3   1      244.93      229.45      4.01 o 
   0   3   1       17.83       13.75      0.86 o 
   1   3   1      686.13      719.87     13.23 o 
   2   3   1      234.56      286.20      5.71 o 
   3   3   1      663.90      666.07     13.97 o 
   4   3   1      611.76      636.67     13.46 o 
   5   3   1      251.15      256.43      6.02 o 
   6   3   1       57.93       57.45      1.72 o 
   7   3   1      109.54      106.32      3.11 o 
   8   3   1      229.99      233.89     13.71 o 
   9   3   1       58.78       72.74      2.79 o 
 -11   4   1      125.49      139.02      4.59 o 
 -10   4   1      160.40      160.07      4.01 o 
  -9   4   1       73.20       68.14      1.89 o 
  -8   4   1       10.41       10.40      0.68 o 
  -7   4   1      289.17      293.42      5.85 o 
  -6   4   1     1487.02     1540.73     27.78 o 
  -5   4   1     1741.65     1712.30     30.73 o 
  -4   4   1     4867.27     4944.42     84.17 o 
  -3   4   1      621.09      626.59     11.34 o 
  -2   4   1      638.87      612.93     11.10 o 
  -1   4   1     5294.56     5377.86    104.50 o 
   0   4   1     2736.27     2649.38     54.94 o 
   1   4   1     3222.08     3331.06     65.21 o 
   2   4   1     1099.45     1078.73     21.11 o 
   3   4   1      257.60      242.32      5.23 o 
   4   4   1      362.76      382.88      8.23 o 
   5   4   1       94.39       89.84      2.41 o 
   6   4   1      163.96      144.19      3.99 o 
   7   4   1       47.28       46.47      2.69 o 
   8   4   1       82.27       76.85      3.32 o 
   9   4   1        0.19        1.05      1.39 o 
 -11   5   1        1.88       -1.32      1.02 o 
 -10   5   1        3.03        2.21      0.79 o 
  -9   5   1      229.23      231.51      5.96 o 
  -8   5   1      301.76      289.14      6.14 o 
  -7   5   1      569.05      583.87     11.33 o 
  -6   5   1      273.78      279.19      5.27 o 
  -5   5   1      162.00      160.01      3.11 o 
  -4   5   1      342.33      320.70      5.67 o 
  -3   5   1      849.86      849.30     18.19 o 
  -2   5   1      391.64      328.06      6.10 o 
  -1   5   1     1846.01     1741.11     37.21 o 
   0   5   1     3006.61     3061.16     63.92 o 
   1   5   1      151.58      126.53      2.71 o 
   2   5   1        3.21        5.26      0.59 o 
   3   5   1        6.80        5.91      0.56 o 
   4   5   1      122.30      129.75      3.26 o 
   5   5   1      758.65      743.74     18.44 o 
   6   5   1      771.17      773.45     21.41 o 
   7   5   1      389.26      398.63     20.88 o 
   8   5   1       97.59      103.62      6.67 o 
 -11   6   1        0.16        1.39      1.30 o 
 -10   6   1        2.74        3.42      0.75 o 
  -9   6   1        8.12        7.40      0.82 o 
  -8   6   1       37.67       44.77      1.51 o 
  -7   6   1      128.82      123.39      2.92 o 
  -6   6   1      143.79      149.13      2.98 o 
  -5   6   1       19.64       17.55      0.71 o 
  -4   6   1      141.03      133.40      2.68 o 
  -3   6   1       26.87       20.31      1.07 o 
  -2   6   1        0.32        1.50      0.75 o 
  -1   6   1       83.17      102.93      3.80 o 
   0   6   1      176.74      175.05      4.33 o 
   1   6   1       36.40       31.58      1.66 o 
   2   6   1       41.76       41.12      2.84 o 
   3   6   1      345.49      331.43      8.05 o 
   4   6   1      392.37      407.41     10.35 o 
   5   6   1      826.91      820.75     22.70 o 
   6   6   1      300.38      303.15      8.83 o 
   7   6   1       68.66       79.49      2.99 o 
   8   6   1       29.81       32.33      1.96 o 
 -11   7   1       27.47       27.53      2.59 o 
 -10   7   1       26.26       20.42      1.15 o 
  -9   7   1      278.94      308.12      7.16 o 
  -8   7   1      330.87      344.43      7.93 o 
  -7   7   1      245.59      249.95      5.41 o 
  -6   7   1        1.36       -0.77      0.51 o 
  -5   7   1      386.30      377.22      9.96 o 
  -4   7   1      361.11      377.11      6.69 o 
  -3   7   1      773.18      755.33     13.76 o 
  -2   7   1     1178.16     1196.21     29.96 o 
  -1   7   1      354.77      335.68      8.17 o 
   0   7   1       51.86       55.80      1.60 o 
   1   7   1      396.46      391.41      8.43 o 
   2   7   1      181.98      168.27      4.58 o 
   3   7   1       17.79       14.73      1.12 o 
   4   7   1        0.07        2.89      4.11 o 
   5   7   1       20.79       21.10      4.06 o 
   6   7   1       22.58       17.52      1.34 o 
   7   7   1        6.19        5.66      1.12 o 
 -10   8   1       10.17        8.39      1.22 o 
  -9   8   1      119.91      113.58      3.10 o 
  -8   8   1       25.13       21.75      1.14 o 
  -7   8   1      245.05      232.56      5.50 o 
  -6   8   1      325.63      323.50      6.90 o 
  -5   8   1      476.99      456.63      9.55 o 
  -4   8   1      653.18      660.91     13.66 o 
  -3   8   1      666.83      621.28     12.81 o 
  -2   8   1       77.48       73.46      1.97 o 
  -1   8   1        5.51        3.76      0.53 o 
   0   8   1       31.83       24.88      1.94 o 
   1   8   1      552.13      558.84     15.65 o 
   2   8   1      501.56      480.61     13.57 o 
   3   8   1      492.69      472.42     13.37 o 
   4   8   1      106.00      100.92      3.57 o 
   5   8   1       78.17       72.70      2.85 o 
   6   8   1        1.43        0.52      0.94 o 
 -10   9   1        0.29        0.56      1.43 o 
  -9   9   1       22.76       26.94      1.40 o 
  -8   9   1        1.17       -0.69      0.89 o 
  -7   9   1       39.04       35.63      1.49 o 
  -6   9   1       97.31       91.15      2.58 o 
  -5   9   1      120.59      109.05      2.96 o 
  -4   9   1       30.83       29.37      1.39 o 
  -3   9   1       51.56       44.07      1.60 o 
  -2   9   1        1.72        1.64      0.60 o 
  -1   9   1       20.82       16.41      0.96 o 
   0   9   1      131.62      136.59      4.41 o 
   1   9   1      358.62      355.91     10.88 o 
   2   9   1      534.91      526.96     14.93 o 
   3   9   1      224.88      214.32      7.05 o 
   4   9   1      126.62      135.16      4.47 o 
   5   9   1       31.60       27.90      1.80 o 
  -9  10   1        0.50       -0.48      1.03 o 
  -8  10   1       18.44       17.62      1.57 o 
  -7  10   1        0.21       -0.69      0.82 o 
  -6  10   1       69.39       75.42      2.33 o 
  -5  10   1       55.28       59.50      2.04 o 
  -4  10   1       46.77       40.57      2.03 o 
  -3  10   1       13.03        9.45      1.37 o 
  -2  10   1        0.09        1.16      0.64 o 
  -1  10   1       74.21       80.58      2.41 o 
   0  10   1       27.26       22.60      1.57 o 
   1  10   1       19.67       14.86      1.29 o 
   2  10   1       22.56       19.02      1.46 o 
   3  10   1       20.77       19.52      1.49 o 
  -7  11   1       50.21       44.62      1.91 o 
  -6  11   1       40.39       40.81      1.71 o 
  -5  11   1       24.32       21.55      1.25 o 
  -4  11   1       38.71       47.37      1.82 o 
  -3  11   1        2.73        3.98      1.09 o 
  -2  11   1      166.21      194.58      4.88 o 
  -1  11   1       56.59       56.47      1.99 o 
   0  11   1       85.19       88.11      2.70 o 
   1  11   1        5.03        5.58      1.11 o 
  -5  12   1       22.41       23.95      1.34 o 
  -4  12   1       18.29       22.89      1.31 o 
  -3  12   1      199.79      217.18      7.07 o 
  -2  12   1      223.39      251.70      6.43 o 
   2 -12   2       62.56       68.94      2.90 o 
   3 -12   2        1.85        3.70      1.07 o 
   4 -12   2       46.42       45.02      3.09 o 
  -2 -11   2        2.53        1.74      1.13 o 
  -1 -11   2       15.33       15.43      1.11 o 
   0 -11   2       22.22       20.94      1.20 o 
   1 -11   2       37.34       30.70      1.47 o 
   2 -11   2       91.53       94.96      2.75 o 
   3 -11   2      163.96      164.84      4.18 o 
   4 -11   2      103.79      114.40      3.94 o 
   5 -11   2       97.30       95.53      4.72 o 
   6 -11   2       57.60       55.50      3.31 o 
   7 -11   2        8.26        7.47      1.52 o 
  -3 -10   2       58.90       57.47      2.63 o 
  -2 -10   2       54.09       49.56      2.32 o 
  -1 -10   2        9.62        8.68      1.14 o 
   0 -10   2        2.63        1.35      0.67 o 
   1 -10   2      226.50      209.21      5.33 o 
   2 -10   2       14.81       14.06      1.15 o 
   3 -10   2      150.11      156.34      3.94 o 
   4 -10   2        1.34        1.02      0.68 o 
   5 -10   2       15.37       14.04      1.20 o 
   6 -10   2        7.14        5.14      1.32 o 
   7 -10   2       10.10        8.65      1.50 o 
   8 -10   2       32.62       37.97      2.75 o 
  -5  -9   2      134.66      135.95      4.60 o 
  -4  -9   2      149.99      142.53      4.70 o 
  -3  -9   2      219.66      219.03      6.69 o 
  -2  -9   2      441.01      446.42     12.76 o 
  -1  -9   2       55.24       53.90      2.32 o 
   0  -9   2       34.96       30.36      1.30 o 
   1  -9   2      184.73      174.79      3.98 o 
   2  -9   2      332.04      304.71      6.53 o 
   3  -9   2      421.38      421.13      8.85 o 
   4  -9   2      417.41      407.26      8.50 o 
   5  -9   2      105.39      113.04      2.74 o 
   6  -9   2      158.74      145.81      4.37 o 
   7  -9   2        5.37        4.23      1.08 o 
   8  -9   2       24.97       26.28      2.17 o 
   9  -9   2        2.20        2.84      1.36 o 
  -6  -8   2       72.98       75.83      3.05 o 
  -5  -8   2      114.87      108.31      3.79 o 
  -4  -8   2       75.20       77.10      3.30 o 
  -3  -8   2      103.99       99.47      3.43 o 
  -2  -8   2       63.15       68.53      2.65 o 
  -1  -8   2     1318.39     1353.63     33.37 o 
   0  -8   2      198.78      200.74      5.36 o 
   1  -8   2     1292.78     1258.05     24.34 o 
   2  -8   2      878.12      869.74     17.38 o 
   3  -8   2      586.00      606.23     15.26 o 
   4  -8   2      156.13      165.41      4.96 o 
   5  -8   2      131.37      147.70      3.17 o 
   6  -8   2        6.07        9.03      1.02 o 
   7  -8   2      326.90      338.96      8.64 o 
   8  -8   2      144.11      163.27      5.84 o 
   9  -8   2       80.29       73.78      3.83 o 
  10  -8   2        1.83        0.07      1.28 o 
  -7  -7   2       30.47       37.35      3.38 o 
  -6  -7   2       71.19       66.40      2.73 o 
  -5  -7   2        4.96        4.93      1.00 o 
  -4  -7   2        1.64        1.14      0.97 o 
  -3  -7   2        1.59        1.68      0.75 o 
  -2  -7   2      423.38      396.53     10.06 o 
  -1  -7   2      205.40      197.89      4.46 o 
   0  -7   2      307.56      311.59      8.68 o 
   1  -7   2      173.35      191.64      4.09 o 
   2  -7   2        7.38        6.93      1.14 o 
   3  -7   2       32.39       32.73      1.01 o 
   4  -7   2        9.75       12.77      0.61 o 
   5  -7   2      455.09      477.83      9.34 o 
   6  -7   2        4.18        4.07      0.97 o 
   7  -7   2       52.34       59.81      1.52 o 
   8  -7   2       54.13       51.12      1.88 o 
   9  -7   2        5.21        3.28      1.05 o 
  10  -7   2       15.19       11.18      1.57 o 
  -8  -6   2      240.68      254.91      7.70 o 
  -7  -6   2      238.01      245.61      7.39 o 
  -6  -6   2      502.78      513.62     14.51 o 
  -5  -6   2      318.31      323.31      9.32 o 
  -4  -6   2       21.60       21.54      1.41 o 
  -3  -6   2      172.74      179.45      4.07 o 
  -2  -6   2       69.78       75.59      1.91 o 
  -1  -6   2     1069.81     1055.04     22.19 o 
   0  -6   2     1603.13     1551.33     32.42 o 
   1  -6   2      408.30      387.42      7.18 o 
   2  -6   2       42.86       38.13      0.96 o 
   3  -6   2      266.87      291.16      6.40 o 
   4  -6   2        1.88        2.94      0.54 o 
   5  -6   2        2.51        3.34      0.92 o 
   6  -6   2       49.99       57.23      1.87 o 
   7  -6   2       94.11      105.17      2.11 o 
   8  -6   2       11.99       10.42      0.87 o 
   9  -6   2        6.45        4.66      1.05 o 
  10  -6   2       21.68       18.81      1.55 o 
  -9  -5   2       46.59       40.47      2.22 o 
  -8  -5   2      358.78      359.99     10.45 o 
  -7  -5   2      354.93      346.41     10.02 o 
  -6  -5   2      520.60      508.47     14.29 o 
  -5  -5   2      322.59      312.26      8.93 o 
  -4  -5   2     1554.52     1589.25     40.25 o 
  -3  -5   2      671.39      656.74     14.97 o 
  -2  -5   2     3590.85     3470.37     71.77 o 
  -1  -5   2     2752.55     2606.25     54.24 o 
   0  -5   2     2127.28     2024.82     42.00 o 
   1  -5   2     1055.16     1006.31     16.63 o 
   2  -5   2      294.48      253.41      4.50 o 
   3  -5   2     1753.40     1828.97     33.13 o 
   4  -5   2     1620.52     1635.22     28.17 o 
   5  -5   2      627.03      648.96     11.32 o 
   6  -5   2      316.65      346.06      6.73 o 
   7  -5   2       16.59       15.26      1.07 o 
   8  -5   2       12.95       12.16      0.63 o 
   9  -5   2       59.49       52.33      2.51 o 
  10  -5   2       79.89       79.46      3.40 o 
  11  -5   2       54.13       58.17      3.45 o 
  -9  -4   2        1.10        0.10      1.00 o 
  -8  -4   2        0.65       -1.07      0.87 o 
  -7  -4   2        0.35        0.01      1.94 o 
  -6  -4   2      466.60      461.04     12.94 o 
  -5  -4   2      398.29      440.55     11.38 o 
  -4  -4   2      886.49      919.40     19.28 o 
  -3  -4   2        6.54        4.25      0.50 o 
  -2  -4   2      167.30      183.83      3.76 o 
  -1  -4   2       19.99       18.59      0.60 o 
   0  -4   2      414.66      419.30      8.77 o 
   1  -4   2      117.55      103.26      1.81 o 
   2  -4   2     1391.63     1436.89     21.50 o 
   3  -4   2     1847.09     1907.73     27.31 o 
   4  -4   2     1374.05     1466.80     21.03 o 
   5  -4   2       42.03       48.38      1.02 o 
   6  -4   2        2.12        1.78      0.34 o 
   7  -4   2        2.38        1.65      0.40 o 
   8  -4   2       28.22       27.69      1.19 o 
   9  -4   2      462.54      433.81     14.28 o 
  10  -4   2      425.39      433.42     14.29 o 
  11  -4   2       81.17       84.49      4.31 o 
 -10  -3   2      154.38      164.07      5.31 o 
  -9  -3   2      193.15      186.69      7.17 o 
  -8  -3   2       67.16       61.92      2.44 o 
  -7  -3   2      147.77      145.58      5.36 o 
  -6  -3   2      816.62      770.59     17.49 o 
  -5  -3   2      205.32      218.63      5.63 o 
  -4  -3   2     1394.67     1373.12     28.66 o 
  -3  -3   2     3638.22     3762.68     78.32 o 
  -2  -3   2     1314.38     1275.66     27.87 o 
  -1  -3   2       34.12       31.31      0.76 o 
   0  -3   2      115.74      140.53      3.10 o 
   1  -3   2       16.01       19.37      0.42 o 
   2  -3   2      136.46      133.91      2.21 o 
   3  -3   2      265.42      301.59      4.72 o 
   4  -3   2       14.64       16.07      0.46 o 
   5  -3   2       78.73       87.79      1.49 o 
   6  -3   2        3.75        5.61      0.65 o 
   7  -3   2      174.35      166.10      3.44 o 
   8  -3   2       86.48       93.69      2.51 o 
   9  -3   2      162.73      164.67      5.82 o 
  10  -3   2       34.67       29.23      1.95 o 
  11  -3   2       23.23       21.13      1.95 o 
 -10  -2   2      130.15      133.37      4.45 o 
  -9  -2   2      226.21      218.36      6.56 o 
  -8  -2   2      198.15      204.82      6.13 o 
  -7  -2   2      647.50      660.67     16.41 o 
  -6  -2   2     3133.46     3119.63     70.04 o 
  -5  -2   2     2256.52     2259.90     46.98 o 
  -4  -2   2     2270.56     2182.52     56.96 o 
  -3  -2   2      763.96      749.12     15.62 o 
  -2  -2   2      564.92      561.76      9.15 o 
  -1  -2   2       91.86      110.53      1.85 o 
   0  -2   2      164.37      175.43      2.92 o 
   1  -2   2      313.46      302.26      3.69 o 
   2  -2   2     1052.56      999.21     13.37 o 
   3  -2   2      447.31      435.97      6.69 o 
   4  -2   2        2.25        2.64      0.43 o 
   5  -2   2      191.54      196.72      3.13 o 
   6  -2   2        9.24        8.84      0.56 o 
   7  -2   2      134.24      135.64      2.89 o 
   8  -2   2      149.26      155.99      4.65 o 
   9  -2   2        0.23        1.62      0.90 o 
  10  -2   2        2.70        5.58      1.10 o 
  11  -2   2       10.55        8.48      1.56 o 
 -11  -1   2        0.31       -1.48      1.02 o 
 -10  -1   2       46.57       47.17      2.21 o 
  -9  -1   2      281.53      288.28     14.72 o 
  -8  -1   2      343.56      356.07     10.12 o 
  -7  -1   2      135.37      145.80      3.38 o 
  -6  -1   2      392.31      421.83      7.39 o 
  -5  -1   2       11.21       15.98      0.55 o 
  -4  -1   2      216.52      189.70      3.09 o 
  -3  -1   2      312.00      269.88      4.08 o 
  -2  -1   2      736.72      729.88      9.50 o 
  -1  -1   2      292.27      289.40      3.69 o 
   1  -1   2        9.21        6.38      0.23 o 
   2  -1   2       65.97       56.31      1.09 o 
   3  -1   2       11.65        7.29      0.25 o 
   4  -1   2      393.80      357.79      5.61 o 
   5  -1   2     1606.00     1572.01     24.29 o 
   6  -1   2     2508.56     2483.93     55.29 o 
   7  -1   2     1142.21     1159.04     29.96 o 
   8  -1   2      367.89      397.85     11.60 o 
   9  -1   2       59.44       70.74      2.97 o 
  10  -1   2       25.86       22.88      1.77 o 
  11  -1   2       14.45       11.74      1.70 o 
 -11   0   2       26.68       26.17      1.74 o 
 -10   0   2        0.23        0.62      0.93 o 
  -9   0   2       31.07       29.45      1.76 o 
  -8   0   2       21.14       25.18      0.99 o 
  -7   0   2      310.42      309.44      5.25 o 
  -6   0   2      935.26      941.95     17.08 o 
  -5   0   2      935.31      970.87     17.56 o 
  -4   0   2        0.10        6.27      1.19 o 
  -3   0   2     1067.02     1088.15     17.43 o 
  -2   0   2     5478.90     5628.80     77.28 o 
  -1   0   2      505.58      554.18      7.39 o 
   0   0   2     8210.45     7465.70    218.90 o 
   1   0   2     2418.66     2507.06     67.87 o 
   2   0   2     1081.50     1127.72     17.65 o 
   3   0   2      392.92      388.36      6.61 o 
   4   0   2     1809.27     1779.53     29.97 o 
   5   0   2      824.22      751.06     14.24 o 
   6   0   2     2210.49     2172.28     48.74 o 
   7   0   2      196.20      206.83      4.92 o 
   8   0   2       31.54       34.77      1.31 o 
   9   0   2      109.34      106.48      4.11 o 
  10   0   2      280.62      274.37     11.34 o 
 -11   1   2      105.76      107.36      4.26 o 
 -10   1   2      417.70      449.44     10.44 o 
  -9   1   2      696.57      687.43     13.24 o 
  -8   1   2     1032.40     1032.48     20.95 o 
  -7   1   2      398.47      409.44      7.55 o 
  -6   1   2      544.45      552.30     13.14 o 
  -5   1   2     1499.71     1595.25     28.66 o 
  -4   1   2      991.15      998.24     17.06 o 
  -3   1   2       85.72      110.57      2.12 o 
  -2   1   2     1877.01     1847.35     25.38 o 
  -1   1   2      251.74      283.75      3.62 o 
   0   1   2      500.56      499.49      7.33 o 
   1   1   2      854.57     1001.87     15.73 o 
   2   1   2     1329.04     1447.69     23.74 o 
   3   1   2      123.45      127.09      2.59 o 
   4   1   2      929.10      959.40     16.20 o 
   5   1   2     1123.37     1140.25     25.55 o 
   6   1   2        2.23        3.77      0.59 o 
   7   1   2       62.31       61.71      1.81 o 
   8   1   2       18.92       19.59      1.17 o 
   9   1   2       34.14       32.13      2.03 o 
  10   1   2        3.54        8.21      1.54 o 
 -11   2   2       62.42       62.93      2.25 o 
 -10   2   2      208.44      213.61      5.14 o 
  -9   2   2      440.45      427.28      9.59 o 
  -8   2   2       25.37       24.04      1.25 o 
  -7   2   2      274.32      263.93      4.97 o 
  -6   2   2      395.98      375.39      7.50 o 
  -5   2   2      557.68      524.85      9.59 o 
  -4   2   2     3820.11     3847.71     69.33 o 
  -3   2   2       28.23       47.07      0.89 o 
  -2   2   2      419.20      423.16      5.83 o 
  -1   2   2      197.97      175.35      3.25 o 
   0   2   2      306.27      296.42      4.70 o 
   1   2   2     1441.88     1402.29     22.05 o 
   2   2   2     6690.28     6999.66    126.94 o 
   3   2   2     1428.67     1289.13     24.79 o 
   4   2   2     3978.87     4025.54     90.03 o 
   5   2   2      606.19      593.48     13.51 o 
   6   2   2       69.38       76.93      2.08 o 
   7   2   2       13.34       12.54      0.89 o 
   8   2   2      248.77      241.96      6.32 o 
   9   2   2      281.12      247.44     10.29 o 
  10   2   2      224.25      220.90      9.42 o 
 -11   3   2       10.90       11.77      1.02 o 
 -10   3   2      102.91       97.32      2.71 o 
  -9   3   2       21.16       15.28      0.92 o 
  -8   3   2       11.89        7.40      0.62 o 
  -7   3   2       17.58       14.42      0.62 o 
  -6   3   2      431.50      419.40      7.69 o 
  -5   3   2     1591.57     1537.60     27.87 o 
  -4   3   2       20.40       26.36      0.73 o 
  -3   3   2     2475.95     2551.19     45.62 o 
  -2   3   2      368.03      467.37      7.03 o 
  -1   3   2     2146.10     2147.49     32.19 o 
   0   3   2     6797.76     6889.15    137.38 o 
   1   3   2     6061.83     6126.34    105.29 o 
   2   3   2     7117.82     7587.89    157.81 o 
   3   3   2     1578.50     1537.89     34.47 o 
   4   3   2      300.17      287.67      6.67 o 
   5   3   2      149.40      145.70      3.58 o 
   6   3   2       40.85       42.79      1.79 o 
   7   3   2      483.19      441.97     11.12 o 
   8   3   2      456.62      469.03     16.00 o 
   9   3   2      276.61      252.32     10.58 o 
 -11   4   2      114.88      117.13      3.20 o 
 -10   4   2       49.15       47.61      1.91 o 
  -9   4   2      104.16      105.68      4.32 o 
  -8   4   2      108.06      116.76      2.76 o 
  -7   4   2       81.12       83.98      1.82 o 
  -6   4   2      229.50      231.20      4.39 o 
  -5   4   2      149.23      171.08      3.32 o 
  -4   4   2       71.68       87.37      1.81 o 
  -3   4   2      549.64      645.99     12.12 o 
  -2   4   2      279.72      270.08      5.01 o 
  -1   4   2      310.17      323.30      6.14 o 
   0   4   2       61.38       77.63      1.72 o 
   1   4   2      602.70      746.73     15.71 o 
   2   4   2      145.81      138.92      3.10 o 
   3   4   2       83.06       89.51      2.30 o 
   4   4   2        2.27        3.49      0.53 o 
   5   4   2       48.20       46.88      1.50 o 
   6   4   2       21.03       18.71      1.07 o 
   7   4   2        0.71        1.27      0.72 o 
   8   4   2       78.57       83.10      4.32 o 
   9   4   2        7.94       10.93      1.74 o 
 -11   5   2       55.57       57.54      2.09 o 
 -10   5   2       68.90       69.97      2.18 o 
  -9   5   2      404.64      422.81      9.55 o 
  -8   5   2      765.64      803.50     16.46 o 
  -7   5   2     1572.68     1578.26     30.22 o 
  -6   5   2        2.91        2.63      0.40 o 
  -5   5   2     1516.19     1532.89     27.92 o 
  -4   5   2       15.75       16.08      0.71 o 
  -3   5   2      495.14      461.89      9.45 o 
  -2   5   2      884.86      771.62     14.05 o 
  -1   5   2     3249.87     3171.01     61.74 o 
   0   5   2     2597.93     2594.11     50.73 o 
   1   5   2     2291.62     2298.94     48.22 o 
   2   5   2      576.96      579.01     12.29 o 
   3   5   2      315.73      303.82      7.13 o 
   4   5   2       47.71       54.21      1.91 o 
   5   5   2      847.54      775.42     19.22 o 
   6   5   2      138.53      153.13      4.78 o 
   7   5   2      248.98      225.35     11.45 o 
   8   5   2       11.59       10.84      1.63 o 
 -11   6   2       24.77       27.16      1.73 o 
 -10   6   2       47.17       45.75      1.93 o 
  -9   6   2      193.09      187.76      4.58 o 
  -8   6   2      209.12      209.26      5.00 o 
  -7   6   2      660.67      641.68     13.17 o 
  -6   6   2        8.68        9.01      0.54 o 
  -5   6   2      245.30      259.53      5.46 o 
  -4   6   2      946.79      947.90     17.49 o 
  -3   6   2     3034.71     3018.42     89.48 o 
  -2   6   2     1594.38     1546.83     26.73 o 
  -1   6   2     3034.63     3131.59     70.32 o 
   0   6   2      122.23      130.82      3.36 o 
   1   6   2      908.31      959.87     20.22 o 
   2   6   2      210.90      229.46      5.10 o 
   3   6   2      369.62      384.66      8.95 o 
   4   6   2      371.81      386.28      9.80 o 
   5   6   2      653.02      615.02     26.24 o 
   6   6   2      227.67      226.78     10.24 o 
   7   6   2       17.72       17.56      2.25 o 
 -11   7   2        0.15        1.19      1.08 o 
 -10   7   2        2.43        4.18      0.84 o 
  -9   7   2       64.20       69.08      2.19 o 
  -8   7   2        1.17       -1.01      0.67 o 
  -7   7   2        5.95        2.94      0.70 o 
  -6   7   2        1.24        0.33      0.59 o 
  -5   7   2       19.69       26.42      1.17 o 
  -4   7   2       20.59       16.74      1.69 o 
  -3   7   2      211.04      193.46      5.32 o 
  -2   7   2      338.94      359.89     10.29 o 
  -1   7   2      125.42      127.63      3.26 o 
   0   7   2      164.93      155.32      3.61 o 
   1   7   2        4.31        5.42      0.64 o 
   2   7   2      268.85      267.95      6.99 o 
   3   7   2        1.33        1.91      0.85 o 
   4   7   2       13.14       11.51      1.10 o 
   5   7   2        6.85        7.45      0.99 o 
   6   7   2       10.72        7.21      1.05 o 
 -10   8   2       42.48       44.30      1.82 o 
  -9   8   2       40.76       44.17      1.90 o 
  -8   8   2       40.50       35.68      1.56 o 
  -7   8   2      106.85      105.79      2.87 o 
  -6   8   2      129.33      127.49      3.28 o 
  -5   8   2      464.91      468.56     10.52 o 
  -4   8   2      239.32      247.65      5.82 o 
  -3   8   2      355.05      329.29      7.55 o 
  -2   8   2        1.13        0.73      0.52 o 
  -1   8   2       29.07       30.46      1.14 o 
   0   8   2       21.96       20.22      1.36 o 
   1   8   2      256.52      263.30      7.75 o 
   2   8   2       30.79       30.90      1.76 o 
   3   8   2       66.55       57.67      2.44 o 
   4   8   2       56.47       55.26      2.48 o 
   5   8   2        2.99        3.16      0.98 o 
 -10   9   2       60.33       64.69      2.88 o 
  -9   9   2       23.43       21.22      1.20 o 
  -8   9   2       94.13       95.65      2.76 o 
  -7   9   2      236.26      235.52      5.66 o 
  -6   9   2      362.96      348.69      8.05 o 
  -5   9   2      326.99      303.18      7.22 o 
  -4   9   2      162.35      162.55      4.05 o 
  -3   9   2      218.74      194.09      4.72 o 
  -2   9   2       21.08       18.50      1.61 o 
  -1   9   2      187.22      183.29      4.52 o 
   0   9   2      145.91      152.43      4.82 o 
   1   9   2      353.69      349.67     10.13 o 
   2   9   2      250.58      252.37      8.02 o 
   3   9   2       83.62       94.76      3.40 o 
   4   9   2        1.09        3.27      1.01 o 
  -9  10   2        0.43       -0.42      0.78 o 
  -8  10   2       55.66       57.60      2.09 o 
  -7  10   2       25.03       23.39      2.44 o 
  -6  10   2       37.78       31.95      1.53 o 
  -5  10   2       42.32       39.75      1.69 o 
  -4  10   2        1.00       -0.76      0.67 o 
  -3  10   2       34.55       38.25      3.65 o 
  -2  10   2       57.32       60.20      2.01 o 
  -1  10   2      174.46      176.41      4.44 o 
   0  10   2      151.97      152.23      4.88 o 
   1  10   2       98.82       95.50      3.40 o 
   2  10   2        1.23        0.78      0.93 o 
   3  10   2       81.77       88.30      3.31 o 
  -7  11   2        1.50        2.02      0.88 o 
  -6  11   2       15.20       13.38      1.05 o 
  -5  11   2        7.59        6.59      0.91 o 
  -4  11   2       10.69       12.77      1.03 o 
  -3  11   2       60.79       57.45      2.02 o 
  -2  11   2        0.45        3.31      0.82 o 
  -1  11   2        0.15       -0.70      0.77 o 
   0  11   2        2.97        0.69      0.92 o 
   1  11   2       12.31       14.75      2.55 o 
  -4  12   2        9.48        9.14      1.03 o 
  -3  12   2       43.16       48.39      3.30 o 
  -1 -11   3       26.22       28.82      1.47 o 
   0 -11   3       48.01       54.55      1.93 o 
   1 -11   3       39.19       38.34      1.62 o 
   2 -11   3       57.25       51.29      2.29 o 
   3 -11   3      103.48      105.31      5.08 o 
   4 -11   3       36.31       37.59      2.59 o 
   5 -11   3       96.77      105.93      5.06 o 
   6 -11   3       25.37       19.54      1.90 o 
  -3 -10   3       11.73       12.92      1.43 o 
  -2 -10   3       13.12       14.41      1.38 o 
  -1 -10   3       16.56       15.86      1.29 o 
   0 -10   3        2.06        1.49      0.71 o 
   1 -10   3       35.70       35.06      1.49 o 
   2 -10   3      106.42      100.13      2.74 o 
   3 -10   3      156.18      149.81      3.75 o 
   4 -10   3       15.54       13.92      2.22 o 
   5 -10   3       36.92       33.77      2.46 o 
   6 -10   3       29.31       30.97      2.41 o 
   7 -10   3      102.62       95.89      4.65 o 
   8 -10   3       35.56       33.95      2.60 o 
  -5  -9   3       26.67       27.99      3.70 o 
  -4  -9   3      125.43      127.25      4.29 o 
  -3  -9   3       52.25       58.93      4.74 o 
  -2  -9   3       55.37       60.01      2.49 o 
  -1  -9   3       76.99       69.78      2.67 o 
   0  -9   3       11.21        9.52      0.79 o 
   1  -9   3       44.63       39.15      1.39 o 
   2  -9   3        9.93       10.63      0.75 o 
   3  -9   3        0.77        0.77      0.52 o 
   4  -9   3       41.86       42.12      1.38 o 
   5  -9   3      122.70      123.25      4.19 o 
   6  -9   3       29.23       24.68      1.79 o 
   7  -9   3       59.00       59.99      2.79 o 
   8  -9   3        7.28        7.89      1.23 o 
   9  -9   3       26.88       30.73      2.50 o 
  -6  -8   3      221.26      231.78      7.11 o 
  -5  -8   3       73.32       71.90      4.92 o 
  -4  -8   3        2.62        0.96      0.93 o 
  -3  -8   3       38.79       29.93      1.65 o 
  -2  -8   3      171.30      173.83      6.06 o 
  -1  -8   3        9.19        8.71      0.85 o 
   0  -8   3      419.93      409.08     10.47 o 
   1  -8   3      494.86      490.23     13.08 o 
   2  -8   3      310.76      313.74      8.06 o 
   3  -8   3       85.69       81.89      3.10 o 
   4  -8   3       11.02       11.17      0.81 o 
   5  -8   3       44.26       50.24      2.00 o 
   6  -8   3       16.64       16.09      1.55 o 
   7  -8   3      227.90      227.30      7.72 o 
   8  -8   3       71.95       69.14      2.99 o 
   9  -8   3        1.07        2.10      1.60 o 
  -7  -7   3       12.59       12.14      1.36 o 
  -6  -7   3        0.52        1.26      1.01 o 
  -5  -7   3        4.50        4.45      0.97 o 
  -4  -7   3       16.00       19.73      3.98 o 
  -3  -7   3       77.67       76.63      2.74 o 
  -2  -7   3      807.06      794.34     19.64 o 
  -1  -7   3     1199.74     1191.21     27.11 o 
   0  -7   3     1114.50     1084.80     34.38 o 
   1  -7   3      543.32      531.36      9.84 o 
   2  -7   3      321.32      315.89      6.27 o 
   3  -7   3      326.06      310.06      6.10 o 
   4  -7   3     1199.24     1182.03     30.45 o 
   5  -7   3      619.20      627.74     12.17 o 
   6  -7   3      319.73      329.52      6.31 o 
   7  -7   3      595.19      632.51     17.34 o 
   8  -7   3      165.77      173.41      5.26 o 
   9  -7   3       52.56       50.33      3.04 o 
  10  -7   3       15.25       15.00      1.75 o 
  -8  -6   3      103.83      118.18      4.19 o 
  -7  -6   3       98.46      100.39      3.63 o 
  -6  -6   3       34.40       29.79      1.70 o 
  -5  -6   3      181.94      181.03      5.51 o 
  -4  -6   3       12.76       11.67      1.00 o 
  -3  -6   3      760.19      763.69     18.93 o 
  -2  -6   3       28.08       27.38      1.07 o 
  -1  -6   3      136.20      136.23      3.38 o 
   0  -6   3      100.48       97.49      4.22 o 
   1  -6   3      228.85      234.62      4.66 o 
   2  -6   3        2.68        2.82      0.33 o 
   3  -6   3      303.11      315.14      6.09 o 
   4  -6   3      369.12      368.81      7.26 o 
   5  -6   3      399.27      416.06      7.33 o 
   6  -6   3       38.79       42.80      1.07 o 
   7  -6   3      285.88      304.69      7.11 o 
   8  -6   3       51.09       56.64      2.90 o 
   9  -6   3      166.13      170.68      4.81 o 
  10  -6   3       40.33       42.11      1.86 o 
  -9  -5   3      217.49      242.89      7.45 o 
  -8  -5   3      110.31      114.11      3.95 o 
  -7  -5   3        1.46        0.83      0.91 o 
  -6  -5   3        1.31        0.68      0.78 o 
  -5  -5   3        3.95        3.32      1.15 o 
  -4  -5   3      139.82      149.09      3.46 o 
  -3  -5   3     1275.80     1329.82     27.67 o 
  -2  -5   3      894.87      936.53     19.73 o 
  -1  -5   3      224.89      204.24      4.48 o 
   0  -5   3      387.68      424.94      9.99 o 
   1  -5   3       68.94       72.11      1.59 o 
   2  -5   3     1141.37     1209.09     21.82 o 
   3  -5   3      853.85      853.88     16.17 o 
   4  -5   3      795.04      811.54     12.66 o 
   5  -5   3      299.52      303.31      5.38 o 
   6  -5   3        2.70        3.56      0.68 o 
   7  -5   3      194.67      188.94      4.52 o 
   8  -5   3       80.71       76.38      3.90 o 
   9  -5   3       23.47       25.27      1.75 o 
  10  -5   3        2.18        4.72      1.16 o 
  -9  -4   3        4.29        3.45      1.05 o 
  -8  -4   3        5.61        2.92      1.34 o 
  -7  -4   3       35.54       33.86      1.80 o 
  -6  -4   3       20.68       16.65      1.12 o 
  -5  -4   3     2268.40     2267.65     54.62 o 
  -4  -4   3     1061.87     1013.79     24.20 o 
  -3  -4   3     2530.68     2474.50     51.50 o 
  -2  -4   3     2350.56     2401.16     49.94 o 
  -1  -4   3      454.30      427.47      9.03 o 
   0  -4   3      728.10      709.74     21.41 o 
   1  -4   3     3674.52     3620.12     60.86 o 
   2  -4   3     3372.20     3475.51     58.78 o 
   3  -4   3     4012.04     4155.11     59.29 o 
   4  -4   3      620.88      599.79      8.67 o 
   5  -4   3      259.48      269.64      3.97 o 
   6  -4   3        1.38        1.42      0.44 o 
   7  -4   3        2.11        2.00      0.52 o 
   8  -4   3       60.23       59.42      2.20 o 
   9  -4   3      258.81      252.92      8.54 o 
  10  -4   3       26.12       27.40      1.91 o 
  11  -4   3       49.73       48.12      3.02 o 
 -10  -3   3        4.46        3.74      1.19 o 
  -9  -3   3        7.24        5.02      1.07 o 
  -8  -3   3       93.50       88.57      3.11 o 
  -7  -3   3       31.99       26.43      2.07 o 
  -6  -3   3      689.75      676.70     16.72 o 
  -5  -3   3      351.75      341.49      7.37 o 
  -4  -3   3      795.98      755.61     16.39 o 
  -3  -3   3      340.61      308.47      6.61 o 
  -2  -3   3      690.87      626.81     13.10 o 
  -1  -3   3     2440.45     2547.62     40.98 o 
   0  -3   3     1460.13     1401.89     27.23 o 
   1  -3   3     2645.10     2626.22     45.97 o 
   2  -3   3     1105.14     1064.73     18.95 o 
   3  -3   3       49.20       43.64      0.93 o 
   4  -3   3      637.08      683.64     11.56 o 
   5  -3   3       70.73       60.55      1.21 o 
   6  -3   3      819.99      817.44     16.18 o 
   7  -3   3      689.80      710.31     13.90 o 
   8  -3   3      364.70      373.39     10.64 o 
   9  -3   3      431.37      429.07     13.97 o 
  10  -3   3       29.87       28.44      2.19 o 
  11  -3   3       43.40       39.74      2.73 o 
 -10  -2   3       16.28       15.49      1.36 o 
  -9  -2   3       31.16       31.97      2.54 o 
  -8  -2   3      257.63      253.25     10.90 o 
  -7  -2   3      851.18      852.74     23.50 o 
  -6  -2   3      245.96      235.03      7.44 o 
  -5  -2   3      365.39      348.90      7.45 o 
  -4  -2   3       12.58       10.54      0.95 o 
  -3  -2   3        2.22        2.06      0.24 o 
  -2  -2   3        3.23        3.49      0.31 o 
  -1  -2   3     7344.70     7690.82    113.13 o 
   0  -2   3      660.30      712.06      9.32 o 
   1  -2   3     2302.24     2293.84     33.44 o 
   2  -2   3        7.95        8.37      0.33 o 
   3  -2   3      502.37      546.69      9.24 o 
   4  -2   3     1151.07     1271.52     21.53 o 
   5  -2   3      535.51      525.36      8.20 o 
   6  -2   3      331.08      330.87      6.72 o 
   7  -2   3        2.97        3.94      0.55 o 
   8  -2   3       97.91      101.37      3.62 o 
   9  -2   3        1.00        0.46      0.84 o 
  10  -2   3      275.41      275.47      9.84 o 
 -11  -1   3       14.62       10.66      1.30 o 
 -10  -1   3      152.97      156.06      4.96 o 
  -9  -1   3      417.36      427.74     12.15 o 
  -8  -1   3      915.11      907.16     24.99 o 
  -7  -1   3      924.99      905.18     16.28 o 
  -6  -1   3     1431.76     1415.54     23.89 o 
  -5  -1   3      609.78      608.90     10.09 o 
  -4  -1   3      123.83      120.15      2.33 o 
  -3  -1   3     2017.00     2066.00     35.24 o 
  -2  -1   3     4850.49     4777.70     67.92 o 
   0  -1   3    20171.86    18088.61    749.82 o 
   1  -1   3      125.52       98.31      3.11 o 
   2  -1   3       95.87      109.61      2.56 o 
   3  -1   3      414.39      463.50      7.83 o 
   4  -1   3       48.27       39.86      0.81 o 
   5  -1   3      315.71      293.32      5.13 o 
   6  -1   3      116.73      116.32      2.83 o 
   7  -1   3      274.85      285.95      7.61 o 
   8  -1   3       12.85       14.31      0.97 o 
   9  -1   3        0.75       -0.02      0.86 o 
  10  -1   3       61.49       61.37      2.87 o 
 -11   0   3        2.05        1.09      1.40 o 
 -10   0   3      253.87      258.19      7.69 o 
  -9   0   3      104.86      110.77      2.58 o 
  -8   0   3      310.83      315.68      6.28 o 
  -7   0   3       68.14       70.40      1.72 o 
  -6   0   3       37.12       34.71      0.91 o 
  -5   0   3      109.40       98.82      1.99 o 
  -4   0   3     2146.53     2187.48     39.13 o 
  -3   0   3      819.73      795.03     12.28 o 
  -2   0   3     2608.75     2554.50     34.09 o 
  -1   0   3     1233.84     1287.61     17.10 o 
   0   0   3     4081.23     4133.57    120.82 o 
   1   0   3     1447.63     1708.27     38.72 o 
   2   0   3        7.17        6.11      0.36 o 
   3   0   3      260.93      232.18      4.53 o 
   4   0   3     1345.47     1386.35     23.39 o 
   5   0   3     1095.14     1135.54     19.21 o 
   6   0   3      851.33      865.28     19.54 o 
   7   0   3      123.90      117.11      2.95 o 
   8   0   3      325.22      341.02     11.59 o 
   9   0   3      145.09      147.79      5.32 o 
  10   0   3      180.55      176.28      6.29 o 
 -11   1   3        2.86        4.09      0.97 o 
 -10   1   3      134.19      139.32      3.38 o 
  -9   1   3      108.81      109.18      2.88 o 
  -8   1   3      121.57      122.01      2.87 o 
  -7   1   3       80.07       77.05      1.81 o 
  -6   1   3      133.81      148.66      2.92 o 
  -5   1   3       73.22      102.46      2.06 o 
  -4   1   3       10.19       18.09      0.64 o 
  -3   1   3      613.19      641.61      9.18 o 
  -2   1   3      653.92      743.04      9.94 o 
  -1   1   3      373.34      452.05      6.14 o 
   0   1   3      156.93      152.36      4.15 o 
   1   1   3      882.85      871.53     14.93 o 
   2   1   3     1946.04     1995.19     34.16 o 
   3   1   3     1101.13     1110.04     21.37 o 
   4   1   3      833.18      857.27     14.75 o 
   5   1   3      250.41      267.78      6.22 o 
   6   1   3     1434.29     1455.30     34.08 o 
   7   1   3      254.12      248.88      6.14 o 
   8   1   3      654.27      622.45     20.17 o 
   9   1   3      459.17      417.24     13.83 o 
  10   1   3      255.12      242.17     10.18 o 
 -11   2   3      164.44      175.89      3.89 o 
 -10   2   3      308.97      303.84      7.05 o 
  -9   2   3      128.27      138.86      3.51 o 
  -8   2   3        9.57       11.23      0.92 o 
  -7   2   3      115.30      116.92      2.57 o 
  -6   2   3      392.33      376.69      6.98 o 
  -5   2   3     1980.90     1980.30     35.72 o 
  -4   2   3     2838.87     2804.41     50.20 o 
  -3   2   3     3652.11     3758.49     62.20 o 
  -2   2   3       21.58       25.98      0.65 o 
  -1   2   3     1641.30     1758.07     24.06 o 
   0   2   3      543.70      650.03     11.33 o 
   1   2   3      556.95      629.53     12.23 o 
   2   2   3      171.13      164.35      3.29 o 
   3   2   3       63.40       57.61      1.29 o 
   4   2   3        3.17        2.36      0.34 o 
   5   2   3      523.59      505.23     11.51 o 
   6   2   3      603.91      599.71     13.64 o 
   7   2   3      325.16      320.60      7.50 o 
   8   2   3       93.83       90.91      3.61 o 
   9   2   3       13.31       16.32      1.75 o 
 -11   3   3       64.53       67.87      2.25 o 
 -10   3   3       45.70       36.35      1.60 o 
  -9   3   3        3.25        0.85      0.68 o 
  -8   3   3       28.02       35.09      1.63 o 
  -7   3   3      572.44      572.67     11.12 o 
  -6   3   3     1310.24     1300.05     23.61 o 
  -5   3   3     2284.76     2316.43     41.91 o 
  -4   3   3     2055.32     2112.39     38.03 o 
  -3   3   3      437.49      474.30      8.66 o 
  -2   3   3       23.74       41.77      0.82 o 
  -1   3   3      651.86      611.28      8.95 o 
   0   3   3     1029.10     1018.85     22.79 o 
   1   3   3     6008.76     6401.23    160.99 o 
   2   3   3     2763.71     2758.21     61.81 o 
   3   3   3      273.50      244.03      5.66 o 
   4   3   3      109.19      115.41      2.85 o 
   5   3   3       61.08       62.36      1.77 o 
   6   3   3      376.42      376.55      8.74 o 
   7   3   3      538.25      540.13     13.55 o 
   8   3   3      371.48      343.29     11.60 o 
   9   3   3       51.80       46.34      3.04 o 
 -11   4   3        5.92        6.41      0.96 o 
 -10   4   3       13.33        9.99      0.96 o 
  -9   4   3       10.39       10.39      1.59 o 
  -8   4   3        1.01        2.48      0.70 o 
  -7   4   3        3.51        3.46      0.46 o 
  -6   4   3        9.66       11.68      0.80 o 
  -5   4   3      203.74      186.70      3.66 o 
  -4   4   3      617.43      665.99     14.38 o 
  -3   4   3     1554.42     1609.66     26.60 o 
  -2   4   3      569.36      483.12      8.37 o 
  -1   4   3     1875.18     1853.34     34.42 o 
   0   4   3     1714.93     1672.36     32.65 o 
   1   4   3      482.39      448.49     10.25 o 
   2   4   3      745.85      766.83     17.39 o 
   3   4   3      643.70      602.08     13.74 o 
   4   4   3      998.57     1033.06     23.45 o 
   5   4   3     1592.58     1620.97     42.14 o 
   6   4   3     1500.67     1467.80     36.04 o 
   7   4   3      451.85      452.50     11.47 o 
   8   4   3       92.42       82.59      4.18 o 
 -11   5   3        4.59        4.06      0.91 o 
 -10   5   3       65.49       61.47      2.22 o 
  -9   5   3      142.63      139.62      4.40 o 
  -8   5   3      320.91      312.87      7.19 o 
  -7   5   3       38.45       52.37      3.83 o 
  -6   5   3      312.26      297.32      7.02 o 
  -5   5   3       10.08        9.22      0.48 o 
  -4   5   3      148.57      131.17      2.66 o 
  -3   5   3      584.46      596.19     11.23 o 
  -2   5   3      100.63       86.75      1.72 o 
  -1   5   3      461.46      533.33     10.09 o 
   0   5   3        9.71       13.29      0.65 o 
   1   5   3       79.72       64.60      1.81 o 
   2   5   3      618.00      607.86     13.94 o 
   3   5   3      973.95      980.39     22.31 o 
   4   5   3      199.74      239.24      5.74 o 
   5   5   3      251.76      242.52      6.36 o 
   6   5   3       23.26       26.32      1.50 o 
   7   5   3        2.43        3.82      1.32 o 
   8   5   3        8.87        7.58      1.59 o 
 -11   6   3       46.35       42.72      2.35 o 
 -10   6   3      108.34       96.91      2.77 o 
  -9   6   3      196.19      198.74      7.37 o 
  -8   6   3      531.97      511.24     11.46 o 
  -7   6   3       46.43       39.03      1.47 o 
  -6   6   3       29.80       21.74      0.94 o 
  -5   6   3       96.24       92.12      2.57 o 
  -4   6   3      295.37      295.17      6.05 o 
  -3   6   3     1265.40     1310.03     29.64 o 
  -2   6   3     2258.62     2177.59     36.18 o 
  -1   6   3      592.52      583.90     10.46 o 
   0   6   3      381.94      382.85      8.93 o 
   1   6   3       66.70       64.84      1.88 o 
   2   6   3        6.00        6.78      0.62 o 
   3   6   3       47.93       53.28      1.72 o 
   4   6   3      694.54      649.71     16.26 o 
   5   6   3      413.34      416.20     10.67 o 
   6   6   3       23.54       27.77      1.67 o 
   7   6   3        0.60        3.11      1.30 o 
 -11   7   3       42.38       47.69      1.95 o 
 -10   7   3        8.59        7.99      0.95 o 
  -9   7   3       84.48       81.55      2.47 o 
  -8   7   3        0.73        0.43      0.69 o 
  -7   7   3      214.78      219.81      5.22 o 
  -6   7   3       34.73       40.55      1.47 o 
  -5   7   3      606.91      577.60     18.29 o 
  -4   7   3     1346.71     1345.12     27.58 o 
  -3   7   3     1161.33     1116.02     22.65 o 
  -2   7   3     1406.26     1403.72     24.41 o 
  -1   7   3      612.86      610.05     10.36 o 
   0   7   3      255.07      254.15      7.33 o 
   1   7   3     2323.92     2389.42     54.18 o 
   2   7   3      902.19      907.03     22.55 o 
   3   7   3      941.53      944.16     23.49 o 
   4   7   3      161.20      162.59      5.05 o 
   5   7   3      131.32      123.80      4.92 o 
   6   7   3       15.65       14.11      1.86 o 
 -10   8   3       53.85       50.18      1.92 o 
  -9   8   3        2.54        0.44      0.78 o 
  -8   8   3        0.37       -0.99      0.66 o 
  -7   8   3       65.33       70.21      2.19 o 
  -6   8   3      137.78      133.08      3.42 o 
  -5   8   3      113.52       98.11      2.69 o 
  -4   8   3       42.30       34.62      1.35 o 
  -3   8   3       34.65       32.36      1.32 o 
  -2   8   3       38.70       40.94      2.24 o 
  -1   8   3      405.40      425.70      8.05 o 
   0   8   3      135.90      135.35      3.86 o 
   1   8   3      463.70      449.63     12.74 o 
   2   8   3       78.60       77.65      2.87 o 
   3   8   3       16.14       12.51      1.16 o 
   4   8   3        0.98        1.19      0.84 o 
   5   8   3       14.96       15.74      1.71 o 
  -9   9   3       39.80       38.03      1.71 o 
  -8   9   3       29.47       43.00      2.06 o 
  -7   9   3       56.45       63.75      2.10 o 
  -6   9   3      273.24      299.22      7.03 o 
  -5   9   3       93.63      108.50      2.96 o 
  -4   9   3      226.34      228.95      5.48 o 
  -3   9   3      168.01      150.47      3.82 o 
  -2   9   3       20.88       25.49      1.63 o 
  -1   9   3      102.02      108.51      2.93 o 
   0   9   3       83.95       89.05      3.16 o 
   1   9   3      326.47      317.66     12.50 o 
   2   9   3       85.12       90.53      3.30 o 
   3   9   3       10.91       11.03      1.67 o 
   4   9   3       40.78       48.02      5.14 o 
  -8  10   3      150.35      166.27      4.31 o 
  -7  10   3      133.76      125.91      3.43 o 
  -6  10   3      113.36      124.69      3.41 o 
  -5  10   3      184.68      183.20      4.60 o 
  -4  10   3       54.36       60.53      2.02 o 
  -3  10   3      154.56      147.28      3.92 o 
  -2  10   3      388.49      394.36      9.09 o 
  -1  10   3      360.18      366.45      8.51 o 
   0  10   3      213.41      222.96      6.83 o 
   1  10   3       39.72       33.14      2.03 o 
   2  10   3        4.44        3.01      0.98 o 
  -7  11   3       18.80       12.93      1.13 o 
  -6  11   3       10.50        8.59      0.96 o 
  -5  11   3       42.22       39.74      1.70 o 
  -4  11   3      144.50      149.55      3.96 o 
  -3  11   3      109.02      112.08      4.43 o 
  -2  11   3      242.34      251.05      6.13 o 
  -1  11   3        8.85        5.18      0.91 o 
   0  11   3        3.47        3.12      0.86 o 
  -1 -11   4       52.50       65.83      2.82 o 
   0 -11   4        6.15        6.87      1.47 o 
   1 -11   4        6.33       11.67      1.66 o 
   2 -11   4        7.20        5.95      1.43 o 
   3 -11   4        2.95        5.03      1.41 o 
   4 -11   4       10.39       12.52      1.65 o 
   5 -11   4       16.13       19.03      1.86 o 
   6 -11   4        0.01       -1.79      1.19 o 
  -3 -10   4      159.85      177.58      5.73 o 
  -2 -10   4      164.07      171.76      5.77 o 
  -1 -10   4       23.34       26.51      1.34 o 
   0 -10   4        1.04        1.69      0.69 o 
   1 -10   4        4.56        3.49      0.91 o 
   2 -10   4      166.99      175.86     10.06 o 
   3 -10   4       59.78       66.53      2.99 o 
   4 -10   4      101.06       97.66      3.83 o 
   5 -10   4       32.20       27.53      2.90 o 
   6 -10   4       34.41       31.29      2.03 o 
   7 -10   4        9.34       10.36      1.57 o 
  -5  -9   4       21.07       20.08      2.59 o 
  -4  -9   4       20.72       15.46      1.44 o 
  -3  -9   4        9.07        9.76      1.21 o 
  -2  -9   4       54.23       65.87      2.68 o 
  -1  -9   4       95.22       90.19      3.20 o 
   0  -9   4       14.18       13.30      1.53 o 
   1  -9   4        3.78        4.07      0.63 o 
   2  -9   4       48.68       51.65      1.56 o 
   3  -9   4       98.51       93.78      2.86 o 
   4  -9   4      226.41      198.46      6.90 o 
   5  -9   4       88.68       74.19      3.10 o 
   6  -9   4      112.57      106.12      4.08 o 
   7  -9   4       62.06       56.02      2.68 o 
   8  -9   4      119.73      125.87      4.73 o 
  -6  -8   4      173.34      173.58      5.61 o 
  -5  -8   4      102.32      105.80      3.74 o 
  -4  -8   4       52.81       51.48      2.28 o 
  -3  -8   4       35.41       32.20      1.75 o 
  -2  -8   4       73.71       72.37      3.37 o 
  -1  -8   4        3.79        5.66      0.91 o 
   0  -8   4      140.70      131.02      3.04 o 
   1  -8   4        5.95        6.86      0.53 o 
   2  -8   4       11.10       11.66      0.62 o 
   3  -8   4       60.07       56.92      1.47 o 
   4  -8   4       88.07       90.77      4.55 o 
   5  -8   4      225.03      210.41     10.82 o 
   6  -8   4       34.26       31.36      2.54 o 
   7  -8   4        5.08        5.32      1.04 o 
   8  -8   4        5.64        5.07      1.06 o 
   9  -8   4       16.84       15.63      1.44 o 
  -7  -7   4      169.96      195.19      6.18 o 
  -6  -7   4      321.99      311.07      9.15 o 
  -5  -7   4       59.36       58.95      2.49 o 
  -4  -7   4       31.39       32.88      1.78 o 
  -3  -7   4      185.12      184.15      4.98 o 
  -2  -7   4       83.93       77.91      2.43 o 
  -1  -7   4      248.48      247.69      7.45 o 
   0  -7   4      188.40      185.22      3.83 o 
   1  -7   4       11.94       11.85      0.57 o 
   2  -7   4       10.84        8.39      0.48 o 
   3  -7   4        5.03        2.26      0.42 o 
   4  -7   4      124.80      133.51      3.14 o 
   5  -7   4        1.72        1.86      0.58 o 
   6  -7   4      403.95      441.08     14.75 o 
   7  -7   4      161.07      161.23      4.36 o 
   8  -7   4       20.54       19.02      1.17 o 
   9  -7   4        0.17       -0.09      0.97 o 
  -8  -6   4       66.55       75.69      3.16 o 
  -7  -6   4       15.66       17.32      2.89 o 
  -6  -6   4       24.32       22.76      1.53 o 
  -5  -6   4       59.00       62.59      3.67 o 
  -4  -6   4       41.94       41.93      1.67 o 
  -3  -6   4       59.55       56.09      1.78 o 
  -2  -6   4       81.61       79.86      2.19 o 
  -1  -6   4      110.10      103.15      2.85 o 
   0  -6   4      272.70      274.61      8.33 o 
   1  -6   4      340.33      327.95      6.40 o 
   2  -6   4       87.38       79.48      2.37 o 
   3  -6   4      669.33      661.93     12.57 o 
   4  -6   4      533.91      536.90     10.29 o 
   5  -6   4      615.49      626.38     10.92 o 
   6  -6   4      456.96      477.30     15.93 o 
   7  -6   4      215.68      225.48      6.48 o 
   8  -6   4      161.53      157.36      5.37 o 
   9  -6   4       99.93       97.40      3.46 o 
  10  -6   4       68.37       71.82      2.49 o 
  -9  -5   4       55.46       63.95      5.63 o 
  -8  -5   4        3.09        3.47      1.09 o 
  -7  -5   4        4.84        3.20      0.93 o 
  -6  -5   4      122.73      116.12      3.81 o 
  -5  -5   4       19.05       14.51      0.94 o 
  -4  -5   4       67.52       72.09      2.06 o 
  -3  -5   4      170.33      171.96      4.19 o 
  -2  -5   4       46.32       46.98      1.42 o 
  -1  -5   4      270.83      263.37      6.14 o 
   0  -5   4     1330.37     1363.42     35.58 o 
   1  -5   4     1830.78     1800.97     40.03 o 
   2  -5   4      866.79      832.50     15.63 o 
   3  -5   4      572.82      579.02     10.05 o 
   4  -5   4      177.45      199.95      4.29 o 
   5  -5   4      108.85      122.24      2.66 o 
   6  -5   4      422.12      427.47      8.58 o 
   7  -5   4      189.65      189.34      4.68 o 
   8  -5   4      108.67      110.56      3.47 o 
   9  -5   4      265.90      258.93      6.97 o 
  10  -5   4      135.01      137.71      5.08 o 
  -9  -4   4       51.60       54.37      2.41 o 
  -8  -4   4        6.72        4.21      0.95 o 
  -7  -4   4       44.38       41.52      1.92 o 
  -6  -4   4      279.18      267.26      7.76 o 
  -5  -4   4      166.70      151.62      3.81 o 
  -4  -4   4      205.18      184.32      4.12 o 
  -3  -4   4      293.93      293.17      6.28 o 
  -2  -4   4       11.65       18.30      1.03 o 
  -1  -4   4       21.58       17.77      0.93 o 
   0  -4   4      303.41      333.32      7.01 o 
   1  -4   4       37.40       43.98      0.81 o 
   2  -4   4      187.85      171.42      2.99 o 
   3  -4   4      737.59      760.10     11.90 o 
   4  -4   4      158.40      168.27      2.75 o 
   5  -4   4        1.30        2.34      0.47 o 
   6  -4   4       21.10       17.77      0.68 o 
   7  -4   4        0.87        1.97      0.72 o 
   8  -4   4       69.15       61.59      2.60 o 
   9  -4   4        4.68        4.00      0.87 o 
  10  -4   4       21.84       17.68      1.43 o 
 -10  -3   4       30.35       37.38      4.63 o 
  -9  -3   4       58.94       60.07      3.60 o 
  -8  -3   4      145.49      147.83      4.68 o 
  -7  -3   4       53.84       53.53      2.59 o 
  -6  -3   4     1826.55     1815.95     44.29 o 
  -5  -3   4      512.67      540.13     11.42 o 
  -4  -3   4      307.93      309.53      6.67 o 
  -3  -3   4      203.63      199.08      4.32 o 
  -2  -3   4     1060.00     1058.29     23.73 o 
  -1  -3   4     1113.30     1125.22     19.04 o 
   0  -3   4     3025.56     3175.50     56.98 o 
   1  -3   4     1666.03     1601.01     34.60 o 
   2  -3   4     2076.02     2104.19     32.69 o 
   3  -3   4     1877.51     1952.45     33.38 o 
   4  -3   4     1785.57     1975.78     33.67 o 
   5  -3   4      282.20      276.54      4.38 o 
   6  -3   4      524.64      555.75      9.51 o 
   7  -3   4      474.64      462.00     14.57 o 
   8  -3   4      427.44      419.65     15.24 o 
   9  -3   4       23.07       23.70      1.47 o 
  10  -3   4       17.92       14.55      1.35 o 
 -10  -2   4       23.16       19.01      1.50 o 
  -9  -2   4      108.99      105.76      3.80 o 
  -8  -2   4        5.16        5.93      0.96 o 
  -7  -2   4       10.09        9.50      0.95 o 
  -6  -2   4      203.81      209.02      4.80 o 
  -5  -2   4      561.30      543.46      9.93 o 
  -4  -2   4     1426.51     1427.00     25.74 o 
  -3  -2   4      674.85      609.67     10.04 o 
  -2  -2   4     1836.16     1755.78     28.41 o 
  -1  -2   4      504.09      386.04      5.94 o 
   0  -2   4     2994.71     2986.73     46.10 o 
   1  -2   4       15.23       13.11      1.19 o 
   2  -2   4      106.50       84.80      1.70 o 
   3  -2   4     2113.30     2188.76     37.38 o 
   4  -2   4     1950.00     2013.13     37.56 o 
   5  -2   4     1153.02     1198.69     22.52 o 
   6  -2   4      433.72      449.81      7.72 o 
   7  -2   4       62.78       63.15      2.17 o 
   8  -2   4      135.62      139.75      4.29 o 
   9  -2   4       18.96       21.72      1.62 o 
  10  -2   4       68.02       70.67      3.08 o 
 -11  -1   4        0.47       -0.43      1.30 o 
 -10  -1   4       36.66       41.69      2.62 o 
  -9  -1   4       14.38       13.32      1.19 o 
  -8  -1   4      237.56      235.12      4.81 o 
  -7  -1   4      135.32      121.69      2.49 o 
  -6  -1   4       13.14       16.61      0.64 o 
  -5  -1   4      146.79      146.18      2.85 o 
  -4  -1   4      215.68      204.15      3.84 o 
  -3  -1   4      377.48      424.33      7.70 o 
  -2  -1   4      273.12      302.09      4.71 o 
  -1  -1   4     2636.78     2845.47     40.26 o 
   0  -1   4        4.78        5.43      0.32 o 
   1  -1   4        0.76        2.12      0.58 o 
   2  -1   4       23.71       31.73      0.82 o 
   3  -1   4      189.30      206.55      3.91 o 
   4  -1   4      280.26      275.68      5.25 o 
   5  -1   4        2.29        2.36      0.27 o 
   6  -1   4       10.30       12.45      0.51 o 
   7  -1   4       26.91       32.82      1.44 o 
   8  -1   4        0.91        0.61      0.67 o 
   9  -1   4      221.46      217.67      7.47 o 
  10  -1   4      163.85      175.04      6.33 o 
 -11   0   4       96.19       98.50      4.84 o 
 -10   0   4       87.82       98.35      2.89 o 
  -9   0   4      523.12      523.68     10.23 o 
  -8   0   4      250.71      254.13      5.13 o 
  -7   0   4      252.21      259.20      5.22 o 
  -6   0   4      263.30      257.96      5.15 o 
  -5   0   4     1121.50     1069.60     19.31 o 
  -4   0   4     3576.57     3537.15     63.18 o 
  -3   0   4     3093.24     3022.78     48.94 o 
  -2   0   4     1687.74     1671.17     24.59 o 
  -1   0   4     1927.95     2065.28     29.16 o 
   0   0   4      269.74      260.59      7.19 o 
   1   0   4     1946.69     2052.74     46.40 o 
   2   0   4      620.06      596.51     13.58 o 
   3   0   4     1685.51     1766.63     30.26 o 
   4   0   4     1095.30     1124.57     18.97 o 
   5   0   4      915.19      938.85     15.89 o 
   6   0   4        2.80        4.60      0.46 o 
   7   0   4       47.42       53.90      1.96 o 
   8   0   4        0.01        0.50      0.91 o 
   9   0   4        1.30        2.30      1.34 o 
  10   0   4        0.89        2.00      1.30 o 
 -11   1   4       50.73       52.31      1.74 o 
 -10   1   4       44.79       43.90      1.49 o 
  -9   1   4      231.04      223.92      5.31 o 
  -8   1   4      394.23      395.19      8.91 o 
  -7   1   4     1026.56     1071.53     19.64 o 
  -6   1   4      874.17      856.40     15.66 o 
  -5   1   4     2413.81     2396.44     41.03 o 
  -4   1   4     2870.87     2824.38     50.49 o 
  -3   1   4     1568.31     1523.03     27.33 o 
  -2   1   4      348.94      376.55      5.81 o 
  -1   1   4      218.38      200.67      3.15 o 
   0   1   4      489.99      466.97      8.15 o 
   1   1   4     3479.61     3632.58     62.83 o 
   2   1   4     3406.10     3542.68     63.74 o 
   3   1   4      550.93      507.11      9.81 o 
   4   1   4      150.79      158.68      2.86 o 
   5   1   4      872.41      880.20     16.65 o 
   6   1   4       61.26       70.21      1.89 o 
   7   1   4      163.19      168.63      5.72 o 
   8   1   4      321.01      300.28     10.08 o 
   9   1   4      242.30      232.40      8.03 o 
 -11   2   4       99.28      105.53      2.81 o 
 -10   2   4       18.85       17.94      1.46 o 
  -9   2   4      205.83      192.29      4.65 o 
  -8   2   4      141.16      134.08      3.38 o 
  -7   2   4      123.58      117.23      2.44 o 
  -6   2   4        7.45        7.08      0.68 o 
  -5   2   4      635.69      631.92     10.93 o 
  -4   2   4      633.42      644.57     11.15 o 
  -3   2   4      114.50      111.84      2.16 o 
  -2   2   4       47.52       46.40      0.83 o 
  -1   2   4       10.84       14.99      0.46 o 
   0   2   4      340.77      371.42      6.52 o 
   1   2   4       55.73       49.59      2.07 o 
   2   2   4      320.23      385.85      7.52 o 
   3   2   4       98.47      120.83      2.47 o 
   4   2   4        2.36        4.46      0.52 o 
   5   2   4      263.40      276.62      6.43 o 
   6   2   4      885.89      891.30     20.20 o 
   7   2   4      514.18      524.88     14.88 o 
   8   2   4      342.84      346.91     11.55 o 
   9   2   4      105.87      115.56      5.10 o 
 -11   3   4       72.65       80.57      2.52 o 
 -10   3   4       85.80       81.24      2.42 o 
  -9   3   4       26.06       23.33      1.18 o 
  -8   3   4       53.77       53.61      1.76 o 
  -7   3   4      741.54      769.26     14.07 o 
  -6   3   4     1508.99     1527.84     29.80 o 
  -5   3   4     1018.12      993.95     17.54 o 
  -4   3   4     1058.21     1127.81     20.33 o 
  -3   3   4        1.13        7.11      0.74 o 
  -2   3   4      306.42      337.51      6.15 o 
  -1   3   4      941.31      974.51     16.90 o 
   0   3   4      308.78      319.59      6.07 o 
   1   3   4        1.09        3.37      0.32 o 
   2   3   4      171.84      179.80      3.64 o 
   3   3   4       18.74       21.88      0.82 o 
   4   3   4      191.21      186.15      4.44 o 
   5   3   4       31.10       28.53      1.10 o 
   6   3   4       23.05       21.56      1.10 o 
   7   3   4        1.19        2.07      0.90 o 
   8   3   4       54.80       62.89      2.92 o 
   9   3   4       15.88       16.19      1.85 o 
 -11   4   4       83.11       84.58      2.64 o 
 -10   4   4      132.43      136.60      3.58 o 
  -9   4   4      450.41      436.57      9.86 o 
  -8   4   4      634.14      617.40     13.69 o 
  -7   4   4      442.32      419.25     13.11 o 
  -6   4   4       66.38       67.30      2.45 o 
  -5   4   4      470.34      462.46      9.66 o 
  -4   4   4      136.12      124.33      2.47 o 
  -3   4   4      229.93      190.65      3.31 o 
  -2   4   4      809.72      741.21     13.44 o 
  -1   4   4     1552.55     1491.30     29.37 o 
   0   4   4      399.73      370.15      7.47 o 
   1   4   4       45.05       50.44      1.42 o 
   2   4   4       31.33       35.73      1.13 o 
   3   4   4       55.01       55.38      1.57 o 
   4   4   4      568.34      559.03     14.21 o 
   5   4   4     1147.16     1128.02     32.05 o 
   6   4   4      304.29      316.93     10.68 o 
   7   4   4      242.93      241.46      8.38 o 
   8   4   4        1.54        0.09      1.25 o 
 -11   5   4       37.24       41.08      1.77 o 
 -10   5   4       48.13       49.69      1.87 o 
  -9   5   4       43.68       41.60      1.66 o 
  -8   5   4        1.37        2.52      0.74 o 
  -7   5   4      389.37      375.15      8.48 o 
  -6   5   4      159.50      167.72      3.97 o 
  -5   5   4      457.02      449.15      9.79 o 
  -4   5   4      329.66      303.91      5.21 o 
  -3   5   4      402.30      389.05      7.21 o 
  -2   5   4        2.03        2.99      0.34 o 
  -1   5   4      321.80      312.38      6.39 o 
   0   5   4        9.48        7.95      0.48 o 
   1   5   4      653.21      652.29     15.14 o 
   2   5   4     1095.83     1089.83     24.80 o 
   3   5   4     1847.70     1849.75     48.37 o 
   4   5   4     1214.24     1259.91     28.65 o 
   5   5   4     1268.53     1216.90     29.99 o 
   6   5   4      235.01      243.23      8.45 o 
   7   5   4       57.58       54.28      3.27 o 
 -11   6   4        8.71        5.47      0.95 o 
 -10   6   4      106.18      115.94      3.23 o 
  -9   6   4      171.51      171.87      4.33 o 
  -8   6   4       92.50      105.45      2.87 o 
  -7   6   4        1.59        0.43      0.62 o 
  -6   6   4        5.40        4.53      0.58 o 
  -5   6   4       32.96       31.81      1.00 o 
  -4   6   4      154.46      158.48      3.19 o 
  -3   6   4       47.72       48.42      1.24 o 
  -2   6   4       58.19       55.07      1.33 o 
  -1   6   4      302.84      304.66      5.90 o 
   0   6   4        4.31        4.00      0.52 o 
   1   6   4      473.54      470.39     11.70 o 
   2   6   4      694.10      684.27     19.02 o 
   3   6   4      113.22      124.24      3.23 o 
   4   6   4       65.55       65.31      2.48 o 
   5   6   4       25.44       29.01      1.46 o 
   6   6   4       62.15       50.14      3.18 o 
   7   6   4      117.33      112.87      5.46 o 
 -11   7   4       64.18       62.65      2.28 o 
 -10   7   4       10.41        8.19      1.00 o 
  -9   7   4      147.87      148.38      4.29 o 
  -8   7   4       24.35       20.89      1.16 o 
  -7   7   4      290.78      283.80      6.61 o 
  -6   7   4      214.08      208.26      4.97 o 
  -5   7   4      497.68      489.08     10.21 o 
  -4   7   4      189.05      194.74      4.30 o 
  -3   7   4      178.66      164.72      5.09 o 
  -2   7   4      138.60      129.70      2.97 o 
  -1   7   4      126.09      116.14      2.52 o 
   0   7   4       83.12       85.26      2.40 o 
   1   7   4     1122.48     1081.16     26.75 o 
   2   7   4      278.87      266.41      8.62 o 
   3   7   4      271.50      253.10      9.24 o 
   4   7   4       52.66       55.49      3.39 o 
   5   7   4        1.46        0.63      1.27 o 
   6   7   4        0.34        0.60      1.30 o 
 -10   8   4        5.11        2.08      0.88 o 
  -9   8   4        0.45       -0.33      0.74 o 
  -8   8   4      137.64      129.73      3.47 o 
  -7   8   4      247.80      230.56      5.54 o 
  -6   8   4      216.28      202.75      4.92 o 
  -5   8   4      104.93       95.54      2.66 o 
  -4   8   4        9.70        3.89      0.66 o 
  -3   8   4       80.10       74.29      2.16 o 
  -2   8   4       54.52       59.27      1.69 o 
  -1   8   4      362.69      361.30      6.91 o 
   0   8   4      744.13      728.53     15.70 o 
   1   8   4     1090.83     1026.29     28.29 o 
   2   8   4      790.55      751.48     20.90 o 
   3   8   4      164.65      181.09      5.59 o 
   4   8   4       40.22       34.92      1.89 o 
   5   8   4       88.34       80.69      4.52 o 
  -9   9   4        1.00        0.03      0.82 o 
  -8   9   4       27.06       27.84      1.46 o 
  -7   9   4        0.20       -0.85      0.74 o 
  -6   9   4        2.22        0.85      0.72 o 
  -5   9   4        0.09       -0.94      0.63 o 
  -4   9   4       39.04       45.09      1.68 o 
  -3   9   4      140.72      145.38      3.72 o 
  -2   9   4      306.63      307.03      7.17 o 
  -1   9   4      225.39      218.37      5.27 o 
   0   9   4      192.95      180.69      9.08 o 
   1   9   4       88.29       90.22      3.57 o 
   2   9   4       35.77       31.35      1.84 o 
   3   9   4      219.84      227.55      6.91 o 
  -8  10   4       47.81       52.14      2.03 o 
  -7  10   4       15.83       16.60      2.06 o 
  -6  10   4       18.00       19.54      1.29 o 
  -5  10   4        3.02        5.38      1.02 o 
  -4  10   4        0.49        1.42      0.74 o 
  -3  10   4       63.91       74.90      2.35 o 
  -2  10   4      100.74      112.69      3.13 o 
  -1  10   4       27.51       26.06      1.95 o 
   0  10   4       62.78       62.36      2.12 o 
   1  10   4       12.55       12.13      2.51 o 
   2  10   4        1.28        1.47      0.97 o 
  -7  11   4        0.74       -0.74      0.81 o 
  -6  11   4       23.71       25.17      1.40 o 
  -5  11   4       76.71       82.56      2.62 o 
  -4  11   4      188.65      211.99      5.43 o 
  -3  11   4      343.32      360.95      8.49 o 
  -2  11   4      273.39      291.89      7.02 o 
  -1  11   4       27.53       23.39      1.92 o 
   0  11   4       22.37       19.54      1.22 o 
   0 -11   5       62.76       66.02      3.78 o 
   1 -11   5       58.00       57.45      3.31 o 
   2 -11   5       27.38       34.03      2.60 o 
   3 -11   5       40.68       46.29      3.02 o 
   4 -11   5        6.73        4.74      1.36 o 
   5 -11   5        2.14        1.48      1.25 o 
  -3 -10   5       66.63       62.86      2.76 o 
  -2 -10   5      142.63      147.04      4.87 o 
  -1 -10   5       19.78       18.36      1.90 o 
   0 -10   5       24.21       26.16      2.37 o 
   1 -10   5       72.90       68.90      3.73 o 
   2 -10   5      147.04      148.97      6.08 o 
   3 -10   5       49.56       52.69      2.61 o 
   4 -10   5       32.05       35.79      2.09 o 
   5 -10   5        0.00       -0.68      0.96 o 
   6 -10   5        4.28        3.21      1.07 o 
   7 -10   5       25.88       21.44      1.65 o 
  -4  -9   5       94.79       94.19      3.45 o 
  -3  -9   5       78.28       80.90      3.08 o 
  -2  -9   5      371.90      369.27     10.67 o 
  -1  -9   5      231.49      237.70      5.64 o 
   0  -9   5      182.64      191.34      5.25 o 
   1  -9   5      457.00      463.32     11.72 o 
   2  -9   5      125.10      126.03      4.62 o 
   3  -9   5       55.20       60.38      2.64 o 
   4  -9   5       19.51       23.50      2.04 o 
   5  -9   5        5.58        2.35      1.24 o 
   6  -9   5       27.50       28.74      1.93 o 
   7  -9   5       67.50       74.89      4.10 o 
   8  -9   5       18.88       18.70      1.53 o 
  -6  -8   5        0.15        0.72      1.13 o 
  -5  -8   5       57.03       55.86      2.51 o 
  -4  -8   5        5.88        5.48      1.01 o 
  -3  -8   5       94.49       94.20      3.32 o 
  -2  -8   5      176.97      177.90      4.93 o 
  -1  -8   5      155.04      154.42      5.86 o 
   0  -8   5       75.71       79.68      1.94 o 
   1  -8   5       45.37       46.93      1.32 o 
   2  -8   5       14.39       13.67      0.73 o 
   3  -8   5       62.83       57.43      3.31 o 
   4  -8   5      162.08      166.98      5.23 o 
   5  -8   5      153.46      152.79      5.84 o 
   6  -8   5        1.16        1.47      0.79 o 
   7  -8   5      156.54      143.04      5.82 o 
   8  -8   5       21.42       18.48      1.45 o 
  -7  -7   5      126.79      123.95      4.28 o 
  -6  -7   5      108.32      109.62      3.85 o 
  -5  -7   5        5.59        4.93      1.04 o 
  -4  -7   5        3.06        2.85      0.99 o 
  -3  -7   5       27.54       30.11      1.84 o 
  -2  -7   5       91.34       93.96      2.83 o 
  -1  -7   5      328.20      323.34      7.64 o 
   0  -7   5       25.64       24.14      0.98 o 
   1  -7   5       21.96       20.27      0.79 o 
   2  -7   5       19.42       15.74      1.26 o 
   3  -7   5       62.11       54.05      1.63 o 
   4  -7   5      162.96      145.05      6.97 o 
   5  -7   5       55.25       45.95      1.81 o 
   6  -7   5        0.76        0.33      0.58 o 
   7  -7   5       20.10       16.25      0.91 o 
   8  -7   5       27.35       26.02      1.54 o 
   9  -7   5       84.25       84.21      2.77 o 
  -8  -6   5      189.70      200.78      6.34 o 
  -7  -6   5      269.64      283.10      8.45 o 
  -6  -6   5      205.07      206.36      6.31 o 
  -5  -6   5      226.80      221.63      7.55 o 
  -4  -6   5      390.84      382.05      9.71 o 
  -3  -6   5      549.85      532.36     13.53 o 
  -2  -6   5      599.94      578.04     14.51 o 
  -1  -6   5      279.36      267.91      6.69 o 
   0  -6   5      127.01      136.82      4.15 o 
   1  -6   5        8.16        9.47      0.82 o 
   2  -6   5      116.02      112.65      2.32 o 
   3  -6   5      418.57      419.16      8.01 o 
   4  -6   5       58.18       57.78      1.60 o 
   5  -6   5       39.93       46.46      1.47 o 
   6  -6   5       10.51        9.49      0.72 o 
   7  -6   5       52.18       53.10      1.73 o 
   8  -6   5        1.25        0.28      0.68 o 
   9  -6   5       11.18       13.89      1.53 o 
  -8  -5   5       33.07       37.63      2.18 o 
  -7  -5   5       59.89       64.00      4.39 o 
  -6  -5   5      161.63      174.45      5.38 o 
  -5  -5   5      359.92      360.69      9.21 o 
  -4  -5   5       36.11       38.01      1.41 o 
  -3  -5   5       17.92       22.12      1.01 o 
  -2  -5   5      154.66      161.82      3.94 o 
  -1  -5   5       22.05       21.67      0.88 o 
   0  -5   5      354.13      345.72      6.70 o 
   1  -5   5      467.79      480.38      9.53 o 
   2  -5   5     1079.55     1091.06     21.99 o 
   3  -5   5      845.08      863.92     15.68 o 
   4  -5   5      304.21      309.70      6.22 o 
   5  -5   5       18.86       18.99      0.88 o 
   6  -5   5        6.61        7.89      0.62 o 
   7  -5   5       19.43       20.60      1.08 o 
   8  -5   5      159.28      162.54      5.02 o 
   9  -5   5      288.88      278.92      7.47 o 
  10  -5   5       90.56       88.50      2.89 o 
  -9  -4   5       22.29       19.07      1.54 o 
  -8  -4   5       13.90       10.76      1.17 o 
  -7  -4   5       55.72       56.97      2.38 o 
  -6  -4   5       99.88      107.23      3.56 o 
  -5  -4   5       45.71       46.34      1.69 o 
  -4  -4   5      188.92      189.74      5.48 o 
  -3  -4   5      111.16      113.45      3.92 o 
  -2  -4   5      276.23      277.30      7.62 o 
  -1  -4   5     1202.06     1219.34     27.43 o 
   0  -4   5      762.17      731.65     13.27 o 
   1  -4   5      420.08      409.72      9.61 o 
   2  -4   5      396.48      374.38      8.46 o 
   3  -4   5      204.87      199.87      3.37 o 
   4  -4   5      514.55      520.87      9.03 o 
   5  -4   5      196.56      196.41      3.64 o 
   6  -4   5      362.76      340.40      8.04 o 
   7  -4   5      253.41      258.13      6.25 o 
   8  -4   5      165.68      169.49      4.92 o 
   9  -4   5      169.95      163.19      6.97 o 
  10  -4   5       13.45       11.47      1.28 o 
 -10  -3   5       75.13       80.25      3.55 o 
  -9  -3   5      100.23       99.99      3.57 o 
  -8  -3   5        7.09       11.88      1.20 o 
  -7  -3   5     1029.89     1054.72     29.02 o 
  -6  -3   5      321.97      324.57      8.29 o 
  -5  -3   5      289.78      290.89      9.08 o 
  -4  -3   5       12.66       11.55      1.10 o 
  -3  -3   5      110.57      116.38      2.87 o 
  -2  -3   5      297.49      323.23      7.38 o 
  -1  -3   5        3.52        9.93      0.63 o 
   0  -3   5       49.88       60.43      2.61 o 
   1  -3   5       33.47       31.54      0.78 o 
   2  -3   5       15.26       21.31      0.56 o 
   3  -3   5        6.39        9.02      0.33 o 
   4  -3   5      583.90      630.67     10.87 o 
   5  -3   5       22.56       15.95      0.80 o 
   6  -3   5        1.57        0.61      0.64 o 
   7  -3   5       10.25       10.38      1.13 o 
   8  -3   5        6.17        7.37      0.81 o 
   9  -3   5       18.83       15.53      1.09 o 
  10  -3   5       54.02       52.24      2.57 o 
 -10  -2   5       69.23       78.60      3.09 o 
  -9  -2   5      393.08      404.22     11.59 o 
  -8  -2   5       37.66       50.48      2.22 o 
  -7  -2   5      185.26      193.29      5.80 o 
  -6  -2   5       85.61       84.29      2.20 o 
  -5  -2   5       42.74       37.66      0.93 o 
  -4  -2   5       93.14       79.49      1.91 o 
  -3  -2   5     1196.15     1242.80     21.24 o 
  -2  -2   5      317.03      277.91      4.40 o 
  -1  -2   5     5259.71     5437.65     82.85 o 
   0  -2   5     2589.92     2644.87     44.66 o 
   1  -2   5      337.58      323.50      5.49 o 
   2  -2   5       86.36       91.78      2.21 o 
   3  -2   5      418.13      429.13      7.79 o 
   4  -2   5      944.70      901.94     15.49 o 
   5  -2   5     1426.38     1428.97     26.80 o 
   6  -2   5      679.81      661.70     20.13 o 
   7  -2   5      412.99      426.88     13.33 o 
   8  -2   5        6.60        2.32      0.70 o 
   9  -2   5       14.31       13.70      1.10 o 
  10  -2   5        4.59        4.85      1.13 o 
 -10  -1   5       58.78       64.24      2.75 o 
  -9  -1   5       17.67       14.60      0.99 o 
  -8  -1   5       48.22       52.88      1.54 o 
  -7  -1   5       64.85       59.15      1.53 o 
  -6  -1   5        6.88        5.83      0.42 o 
  -5  -1   5      281.25      257.15      4.83 o 
  -4  -1   5     2160.87     2076.81     39.49 o 
  -3  -1   5     3065.46     3161.27     59.73 o 
  -2  -1   5     2195.27     2260.70     34.41 o 
  -1  -1   5     1595.01     1715.20     28.89 o 
   0  -1   5     6956.11     7216.23    155.21 o 
   1  -1   5      739.23      649.72     27.30 o 
   2  -1   5     2204.55     2306.76     95.87 o 
   3  -1   5      688.27      615.92     14.05 o 
   4  -1   5     1186.92     1155.53     21.72 o 
   5  -1   5     1209.99     1181.98     26.83 o 
   6  -1   5      593.55      580.09     16.11 o 
   7  -1   5        5.70        3.55      0.65 o 
   8  -1   5      139.36      144.89      4.44 o 
   9  -1   5      115.93      116.96      4.39 o 
  10  -1   5      181.92      173.50      6.17 o 
 -11   0   5      131.44      139.43      4.69 o 
 -10   0   5      133.67      140.85      3.23 o 
  -9   0   5      197.15      205.22      4.32 o 
  -8   0   5       61.87       63.75      2.15 o 
  -7   0   5        8.90       11.92      1.12 o 
  -6   0   5       28.45       31.56      0.93 o 
  -5   0   5      228.13      255.33      4.79 o 
  -4   0   5      623.67      673.37     12.22 o 
  -3   0   5        0.09       -0.08      0.60 o 
  -2   0   5      180.04      184.79      2.92 o 
  -1   0   5        5.76        4.66      0.28 o 
   0   0   5     1139.98     1227.95     23.43 o 
   1   0   5      628.42      653.56     14.84 o 
   2   0   5      101.50      107.72      2.72 o 
   3   0   5      219.52      233.99      4.15 o 
   4   0   5      111.29      114.45      2.72 o 
   5   0   5      176.59      179.55      3.55 o 
   6   0   5     1000.17     1012.39     28.12 o 
   7   0   5        6.69        3.81      0.68 o 
   8   0   5      158.93      162.19      5.97 o 
   9   0   5       72.03       72.54      3.05 o 
 -11   1   5       24.62       28.57      1.34 o 
 -10   1   5      349.50      354.35      7.14 o 
  -9   1   5       64.91       62.43      1.99 o 
  -8   1   5       34.63       33.81      1.35 o 
  -7   1   5      261.73      250.29      5.38 o 
  -6   1   5      404.59      399.71      7.40 o 
  -5   1   5     1226.90     1242.79     22.41 o 
  -4   1   5     1197.34     1198.56     21.63 o 
  -3   1   5      224.31      218.55      4.29 o 
  -2   1   5      796.51      826.89     12.59 o 
  -1   1   5       46.90       36.39      0.95 o 
   0   1   5     2089.40     2204.09     45.54 o 
   1   1   5     2271.51     2320.26     51.36 o 
   2   1   5     1581.45     1642.76     32.24 o 
   3   1   5     1279.99     1269.25     28.02 o 
   4   1   5      327.58      334.49      7.01 o 
   5   1   5       63.26       62.99      1.43 o 
   6   1   5      115.71      116.43      3.60 o 
   7   1   5       33.57       35.18      1.60 o 
   8   1   5       72.17       67.59      2.92 o 
   9   1   5       97.09       93.02      3.71 o 
 -11   2   5        2.37        2.48      0.86 o 
 -10   2   5       26.09       19.88      1.19 o 
  -9   2   5       97.67       96.32      2.72 o 
  -8   2   5      202.18      193.14      4.61 o 
  -7   2   5      515.65      492.53      9.69 o 
  -6   2   5     1878.30     1880.44     33.99 o 
  -5   2   5      925.03      930.62     16.91 o 
  -4   2   5     1124.98     1179.09     21.31 o 
  -3   2   5      632.17      623.20     11.93 o 
  -2   2   5     1319.88     1275.81     21.60 o 
  -1   2   5     4716.08     4745.85     73.89 o 
   0   2   5     3678.30     3715.72     64.53 o 
   1   2   5     4233.53     4479.63     95.26 o 
   2   2   5     2248.34     2321.30     42.02 o 
   3   2   5        8.25       10.65      0.68 o 
   4   2   5      272.24      278.88      5.53 o 
   5   2   5       52.40       53.64      1.53 o 
   6   2   5      179.63      174.49      5.22 o 
   7   2   5      376.29      368.28     11.05 o 
   8   2   5      294.78      299.84     10.11 o 
   9   2   5       57.38       56.56      2.75 o 
 -11   3   5        1.68       -0.04      0.86 o 
 -10   3   5        0.60       -0.81      0.77 o 
  -9   3   5        6.56        4.60      1.01 o 
  -8   3   5        6.95        7.36      0.77 o 
  -7   3   5       58.98       55.49      1.60 o 
  -6   3   5       52.04       49.75      1.28 o 
  -5   3   5      341.88      339.26      6.33 o 
  -4   3   5      241.00      249.79      4.68 o 
  -3   3   5     1504.59     1539.56     29.78 o 
  -2   3   5        3.74        1.74      0.29 o 
  -1   3   5      728.88      806.17     12.71 o 
   0   3   5      172.94      193.04      3.48 o 
   1   3   5        4.15        6.85      0.39 o 
   2   3   5       47.29       57.28      1.86 o 
   3   3   5      333.89      306.98      7.08 o 
   4   3   5       51.91       56.67      1.59 o 
   5   3   5      387.68      378.30      8.70 o 
   6   3   5       88.54       93.98      3.09 o 
   7   3   5      113.47      111.81      4.23 o 
   8   3   5      154.10      159.35      5.83 o 
 -11   4   5       30.13       34.28      1.61 o 
 -10   4   5      219.23      217.47      5.29 o 
  -9   4   5      296.73      306.43      7.13 o 
  -8   4   5      901.47      899.85     19.75 o 
  -7   4   5      174.75      170.56      3.82 o 
  -6   4   5      198.40      183.64      3.63 o 
  -5   4   5      161.55      157.38      3.10 o 
  -4   4   5      154.88      150.00      2.95 o 
  -3   4   5      264.76      230.17      4.60 o 
  -2   4   5     1088.98     1011.58     19.31 o 
  -1   4   5     1462.40     1493.51     25.83 o 
   0   4   5      910.85      923.13     18.34 o 
   1   4   5        0.16        1.09      0.29 o 
   2   4   5       24.76       22.36      0.87 o 
   3   4   5      389.31      386.47      8.91 o 
   4   4   5       13.39        8.98      0.63 o 
   5   4   5       12.08        9.91      0.92 o 
   6   4   5        7.68        7.46      1.05 o 
   7   4   5       22.41       22.50      1.76 o 
   8   4   5       69.68       63.91      3.73 o 
 -11   5   5       89.13       92.33      2.78 o 
 -10   5   5      124.78      117.19      3.24 o 
  -9   5   5      321.07      317.23      7.38 o 
  -8   5   5      538.50      534.11     11.98 o 
  -7   5   5       76.58       73.85      2.16 o 
  -6   5   5       41.76       45.74      1.99 o 
  -5   5   5      926.57      939.14     17.18 o 
  -4   5   5     1108.07     1097.18     19.99 o 
  -3   5   5     1908.25     1929.09     36.80 o 
  -2   5   5     1006.80     1005.81     19.33 o 
  -1   5   5      136.56      158.00      3.09 o 
   0   5   5       10.96       17.88      1.24 o 
   1   5   5      131.45      135.27      3.72 o 
   2   5   5        3.81        4.11      0.57 o 
   3   5   5      134.80      142.49      3.76 o 
   4   5   5      309.84      306.54      7.52 o 
   5   5   5      160.27      149.83      5.45 o 
   6   5   5        1.70        3.22      0.99 o 
   7   5   5       25.59       30.44      2.55 o 
 -11   6   5       21.95       20.29      1.28 o 
 -10   6   5        0.09        1.10      0.82 o 
  -9   6   5        2.18        1.00      0.81 o 
  -8   6   5       29.37       26.36      1.33 o 
  -7   6   5       55.30       48.06      1.68 o 
  -6   6   5        2.10        2.16      0.54 o 
  -5   6   5      118.46      109.21      2.47 o 
  -4   6   5      382.04      377.99      7.14 o 
  -3   6   5      395.38      388.93      9.41 o 
  -2   6   5      326.55      329.46      5.94 o 
  -1   6   5       59.86       58.89      1.75 o 
   0   6   5       35.57       37.25      1.38 o 
   1   6   5      986.89     1004.36     25.98 o 
   2   6   5      228.41      233.94      5.65 o 
   3   6   5      151.04      157.55      4.30 o 
   4   6   5       46.27       45.75      4.09 o 
   5   6   5      210.11      193.88      6.95 o 
   6   6   5       76.93       66.49      3.80 o 
 -10   7   5       33.06       28.73      1.49 o 
  -9   7   5        2.82        1.21      0.86 o 
  -8   7   5       50.11       42.59      2.04 o 
  -7   7   5       10.72       10.32      0.92 o 
  -6   7   5       71.85       67.89      2.10 o 
  -5   7   5       84.65       87.11      2.23 o 
  -4   7   5       39.43       27.28      1.39 o 
  -3   7   5       93.48       85.69      2.16 o 
  -2   7   5      320.33      308.00      5.64 o 
  -1   7   5      373.34      373.95      6.46 o 
   0   7   5        4.35        5.26      0.56 o 
   1   7   5      113.81      119.08      3.45 o 
   2   7   5        9.52       13.98      3.26 o 
   3   7   5       53.58       54.49      1.97 o 
   4   7   5       47.13       45.04      3.02 o 
   5   7   5      246.90      232.08      9.99 o 
 -10   8   5       42.55       45.83      1.86 o 
  -9   8   5       57.76       53.74      2.37 o 
  -8   8   5      136.64      139.52      3.69 o 
  -7   8   5      215.49      201.83      4.96 o 
  -6   8   5      346.91      322.88      7.52 o 
  -5   8   5       24.59       21.88      1.14 o 
  -4   8   5       85.76       79.77      2.31 o 
  -3   8   5        2.10        2.22      1.07 o 
  -2   8   5        0.74        1.42      0.50 o 
  -1   8   5       46.53       50.30      1.37 o 
   0   8   5      134.87      136.17      3.30 o 
   1   8   5      173.42      172.31      9.23 o 
   2   8   5       18.62       17.68      3.01 o 
   3   8   5        0.10        1.19      1.32 o 
   4   8   5       32.62       29.74      2.75 o 
  -9   9   5       42.77       39.55      1.78 o 
  -8   9   5      113.23      119.02      3.33 o 
  -7   9   5       41.77       36.94      1.63 o 
  -6   9   5       73.15       72.89      2.32 o 
  -5   9   5       55.69       53.91      3.35 o 
  -4   9   5       19.83       26.57      1.33 o 
  -3   9   5      167.01      163.93      4.16 o 
  -2   9   5      270.88      271.37      6.41 o 
  -1   9   5      484.05      492.68     11.18 o 
   0   9   5      150.59      154.67      5.72 o 
   1   9   5      104.92       99.29      3.44 o 
   2   9   5       50.59       48.84      2.70 o 
   3   9   5      122.49      118.93      5.95 o 
  -8  10   5        0.05       -0.12      0.86 o 
  -7  10   5       23.63       21.32      1.32 o 
  -6  10   5        2.12        3.23      0.82 o 
  -5  10   5       78.28       79.65      2.78 o 
  -4  10   5       37.85       42.96      1.78 o 
  -3  10   5       19.90       19.22      1.17 o 
  -2  10   5      110.23      114.56      3.17 o 
  -1  10   5       32.38       28.74      1.45 o 
   0  10   5      102.90      107.92      3.02 o 
   1  10   5       62.72       71.00      3.00 o 
  -6  11   5       11.77       12.25      1.10 o 
  -5  11   5        1.36        2.00      0.83 o 
  -4  11   5        1.32        3.98      0.90 o 
  -3  11   5       38.06       45.60      1.90 o 
  -2  11   5        6.01        7.21      0.95 o 
  -1  11   5        0.48        1.23      0.75 o 
   2 -11   6       90.31       91.48      4.58 o 
   3 -11   6       33.48       38.91      2.79 o 
  -2 -10   6       78.33       89.05      4.67 o 
  -1 -10   6      116.74      115.68      5.52 o 
   0 -10   6        5.37        5.70      1.47 o 
   1 -10   6        0.54        2.17      1.30 o 
   2 -10   6       37.69       37.99      2.17 o 
   3 -10   6       26.12       26.93      1.90 o 
   4 -10   6      103.10      106.63      4.14 o 
   5 -10   6       52.13       56.49      2.70 o 
   6 -10   6       37.72       47.65      2.53 o 
  -4  -9   6       29.91       25.23      2.44 o 
  -3  -9   6       10.33       10.35      1.68 o 
  -2  -9   6       25.48       27.71      2.33 o 
  -1  -9   6       26.25       25.34      2.35 o 
   0  -9   6      193.27      188.40      6.70 o 
   1  -9   6       86.87       88.86      3.55 o 
   2  -9   6       33.20       35.61      1.99 o 
   3  -9   6        0.05        0.17      0.88 o 
   4  -9   6       21.57       23.44      1.76 o 
   5  -9   6        9.24        7.46      1.09 o 
   6  -9   6       15.70       19.98      1.61 o 
   7  -9   6       26.29       30.34      2.02 o 
  -5  -8   6       40.24       36.15      2.11 o 
  -4  -8   6      159.47      164.27      5.22 o 
  -3  -8   6      286.85      283.34      8.34 o 
  -2  -8   6      703.80      708.51     17.79 o 
  -1  -8   6      328.16      327.14     11.51 o 
   0  -8   6      517.01      510.66     11.87 o 
   1  -8   6       58.55       63.87      2.34 o 
   2  -8   6      148.89      158.43      5.79 o 
   3  -8   6      168.44      173.77      7.82 o 
   4  -8   6      353.95      367.52     16.57 o 
   5  -8   6       11.48       11.56      0.98 o 
   6  -8   6      216.62      236.95     12.75 o 
   7  -8   6       40.97       44.95      2.21 o 
   8  -8   6       12.63       10.83      1.24 o 
  -6  -7   6      179.11      185.75      5.84 o 
  -5  -7   6      175.71      170.98      5.60 o 
  -4  -7   6      256.75      253.44      7.50 o 
  -3  -7   6      205.30      202.30      5.50 o 
  -2  -7   6       62.29       62.34      2.13 o 
  -1  -7   6       63.11       59.32      1.85 o 
   0  -7   6      101.27      104.07      2.29 o 
   1  -7   6       44.92       47.87      1.51 o 
   2  -7   6       68.97       81.18      2.70 o 
   3  -7   6       91.66       90.90      2.96 o 
   4  -7   6      324.20      326.55      9.54 o 
   5  -7   6       28.49       25.08      1.38 o 
   6  -7   6      135.44      144.34      5.46 o 
   7  -7   6       79.06       83.84      3.05 o 
   8  -7   6       81.62       88.39      3.54 o 
  -7  -6   6       27.76       31.13      1.92 o 
  -6  -6   6        0.94        2.06      0.92 o 
  -5  -6   6        5.41        5.95      0.96 o 
  -4  -6   6      215.12      207.52      5.59 o 
  -3  -6   6      266.03      279.02      6.67 o 
  -2  -6   6      177.68      164.72      4.08 o 
  -1  -6   6        5.96        8.04      0.61 o 
   0  -6   6        0.03        1.10      0.34 o 
   1  -6   6        3.89        2.22      0.27 o 
   2  -6   6      213.31      220.83      7.76 o 
   3  -6   6        1.23        1.80      0.51 o 
   4  -6   6       48.65       51.97      1.80 o 
   5  -6   6      114.27      116.75      3.00 o 
   6  -6   6      264.24      259.01      6.24 o 
   7  -6   6      254.03      248.93      6.54 o 
   8  -6   6       64.99       64.99      2.03 o 
   9  -6   6       32.82       32.84      2.01 o 
  -8  -5   6       19.97       17.84      2.45 o 
  -7  -5   6      107.40      104.97      3.68 o 
  -6  -5   6      408.93      400.00     11.40 o 
  -5  -5   6      847.36      831.55     20.61 o 
  -4  -5   6      505.42      505.03     13.60 o 
  -3  -5   6      852.99      821.86     20.15 o 
  -2  -5   6      162.48      159.61      4.19 o 
  -1  -5   6      105.41       92.91      2.52 o 
   0  -5   6      335.39      322.68      6.21 o 
   1  -5   6      365.17      361.56      9.26 o 
   2  -5   6      663.62      678.39     25.18 o 
   3  -5   6       86.27       81.17      2.08 o 
   4  -5   6        1.11        1.70      0.43 o 
   5  -5   6       32.31       29.35      1.09 o 
   6  -5   6       32.85       27.86      1.12 o 
   7  -5   6       21.13       16.48      0.92 o 
   8  -5   6       68.62       76.05      2.25 o 
   9  -5   6        2.99        3.48      0.77 o 
  -9  -4   6      171.80      169.76      5.47 o 
  -8  -4   6       90.42       89.94      3.29 o 
  -7  -4   6      184.73      190.16      5.82 o 
  -6  -4   6      457.79      464.85     13.12 o 
  -5  -4   6      266.08      260.06      6.76 o 
  -4  -4   6       70.11       63.75      1.85 o 
  -3  -4   6      260.77      253.05      6.70 o 
  -2  -4   6      299.17      310.97      7.20 o 
  -1  -4   6      549.68      562.44     11.87 o 
   0  -4   6      373.73      377.13      8.11 o 
   1  -4   6      710.54      701.02     24.34 o 
   2  -4   6        5.13        4.52      0.42 o 
   3  -4   6      239.17      264.21      4.76 o 
   4  -4   6      153.61      164.02      2.97 o 
   5  -4   6      227.39      221.49      5.27 o 
   6  -4   6      482.34      482.11     11.27 o 
   7  -4   6      295.58      288.65      7.18 o 
   8  -4   6      189.74      193.70      5.57 o 
   9  -4   6       63.02       61.08      2.40 o 
  -9  -3   6       22.44       22.35      1.59 o 
  -8  -3   6        0.05       -0.94      0.87 o 
  -7  -3   6      270.64      257.50      7.57 o 
  -6  -3   6       14.25       12.99      2.58 o 
  -5  -3   6        9.81        8.75      0.66 o 
  -4  -3   6       73.19       73.08      1.70 o 
  -3  -3   6        0.68        1.34      0.35 o 
  -2  -3   6       71.18       74.93      1.86 o 
  -1  -3   6      246.32      266.38      4.15 o 
   0  -3   6        7.69       11.73      0.66 o 
   1  -3   6       46.56       51.42      2.36 o 
   2  -3   6      220.69      216.79      3.95 o 
   3  -3   6      821.58      847.62     14.51 o 
   4  -3   6     1379.65     1425.10     24.36 o 
   5  -3   6      713.26      685.83     15.81 o 
   6  -3   6      175.46      164.43      4.05 o 
   7  -3   6       86.85       87.45      2.37 o 
   8  -3   6      123.33      111.84      3.00 o 
   9  -3   6      102.10      103.98      2.92 o 
 -10  -2   6      151.52      160.24      5.26 o 
  -9  -2   6      185.89      200.51      7.82 o 
  -8  -2   6      389.98      390.04     13.69 o 
  -7  -2   6      335.16      330.94      7.55 o 
  -6  -2   6       56.11       54.66      1.38 o 
  -5  -2   6       22.59       25.75      0.81 o 
  -4  -2   6        5.69        4.66      0.46 o 
  -3  -2   6      410.80      395.67      6.87 o 
  -2  -2   6     1529.59     1648.62     25.51 o 
  -1  -2   6     4207.89     4447.53     68.63 o 
   0  -2   6      166.12      151.92      2.94 o 
   1  -2   6      653.28      718.72     13.78 o 
   2  -2   6      805.42      799.09     33.59 o 
   3  -2   6      392.09      396.11      7.63 o 
   4  -2   6       52.99       52.85      1.05 o 
   5  -2   6        9.97       10.30      0.56 o 
   6  -2   6        2.48        3.82      0.75 o 
   7  -2   6        0.18        0.28      0.57 o 
   8  -2   6       46.60       42.95      1.76 o 
   9  -2   6      101.96       97.54      4.34 o 
 -10  -1   6      147.64      160.18      5.19 o 
  -9  -1   6      117.31      127.69      2.95 o 
  -8  -1   6       45.87       52.37      1.54 o 
  -7  -1   6       14.62       15.36      0.73 o 
  -6  -1   6       32.16       31.84      1.01 o 
  -5  -1   6      180.98      172.82      3.56 o 
  -4  -1   6      723.57      710.58     13.67 o 
  -3  -1   6      445.76      407.92      7.82 o 
  -2  -1   6      299.85      286.98      4.45 o 
  -1  -1   6      902.86      956.06     18.01 o 
   0  -1   6        2.21        2.38      0.20 o 
   1  -1   6        2.21        2.37      0.81 o 
   2  -1   6      139.41      129.05      5.93 o 
   3  -1   6     1247.99     1260.77     28.61 o 
   4  -1   6      672.61      693.49     11.94 o 
   5  -1   6      507.32      528.17     10.25 o 
   6  -1   6        4.29        4.25      0.61 o 
   7  -1   6        2.61        1.35      0.63 o 
   8  -1   6      127.40      119.77      3.78 o 
   9  -1   6       61.06       60.59      2.74 o 
 -10   0   6       55.12       53.72      1.74 o 
  -9   0   6        1.09        1.68      0.69 o 
  -8   0   6        2.29        2.39      0.68 o 
  -7   0   6      133.81      135.19      3.11 o 
  -6   0   6      145.12      138.08      2.94 o 
  -5   0   6      195.76      205.15      4.15 o 
  -4   0   6      116.33      123.48      2.57 o 
  -3   0   6       43.30       39.14      0.97 o 
  -2   0   6      386.81      352.48      5.44 o 
  -1   0   6     1278.47     1311.68     24.65 o 
   0   0   6     1222.40     1220.57     20.86 o 
   1   0   6     3216.57     3369.42     86.40 o 
   2   0   6     2368.60     2421.39     54.85 o 
   3   0   6     1269.43     1283.13     22.28 o 
   4   0   6      535.11      553.73     10.96 o 
   5   0   6     1125.56     1145.58     31.63 o 
   6   0   6      384.72      372.20     10.52 o 
   7   0   6      436.67      425.68     16.05 o 
   8   0   6      434.97      417.84     20.04 o 
   9   0   6      165.97      151.84      5.47 o 
 -11   1   6       77.44       73.03      2.08 o 
 -10   1   6       29.81       35.91      1.66 o 
  -9   1   6       23.41       16.64      1.04 o 
  -8   1   6        3.17        2.67      0.68 o 
  -7   1   6       19.37       20.18      0.97 o 
  -6   1   6      124.85      126.08      2.71 o 
  -5   1   6      222.04      215.53      4.63 o 
  -4   1   6      105.19      110.16      2.32 o 
  -3   1   6      230.57      211.50      4.17 o 
  -2   1   6     1542.08     1613.76     27.25 o 
  -1   1   6     1361.42     1316.37     22.17 o 
   0   1   6      481.33      491.34      9.75 o 
   1   1   6       55.50       70.78      1.71 o 
   2   1   6       97.57      116.79      2.42 o 
   3   1   6      104.19       95.76      2.05 o 
   4   1   6      183.90      175.78      3.53 o 
   5   1   6      966.15      925.24     25.67 o 
   6   1   6      571.12      546.80     16.63 o 
   7   1   6      140.19      132.01      4.55 o 
   8   1   6       24.81       19.15      1.43 o 
   9   1   6        1.60        1.32      1.02 o 
 -11   2   6       30.82       34.41      1.66 o 
 -10   2   6       12.46       10.06      1.02 o 
  -9   2   6        1.39        2.36      1.03 o 
  -8   2   6       79.27       83.07      2.35 o 
  -7   2   6      651.68      636.47     13.13 o 
  -6   2   6      556.23      542.17     10.63 o 
  -5   2   6      677.29      674.07     13.00 o 
  -4   2   6      287.19      290.96      6.10 o 
  -3   2   6       41.13       38.69      0.98 o 
  -2   2   6       16.25       10.63      0.91 o 
  -1   2   6     1365.76     1383.37     21.64 o 
   0   2   6     2088.79     1981.82     41.85 o 
   1   2   6     2462.36     2660.17     55.66 o 
   2   2   6      179.27      161.78      3.35 o 
   3   2   6      102.59      101.59      3.26 o 
   4   2   6       83.40       81.96      2.57 o 
   5   2   6      220.94      215.17      8.20 o 
   6   2   6       92.24       84.32      2.82 o 
   7   2   6      137.01      135.95      4.28 o 
   8   2   6        2.63        1.89      0.96 o 
 -11   3   6        4.96        2.53      0.91 o 
 -10   3   6       15.60       15.60      1.11 o 
  -9   3   6      114.91      114.48      3.05 o 
  -8   3   6       51.34       56.20      1.82 o 
  -7   3   6      136.32      144.01      3.31 o 
  -6   3   6       54.30       53.54      1.43 o 
  -5   3   6      521.94      525.22     10.23 o 
  -4   3   6     1793.30     1811.57     34.51 o 
  -3   3   6     1393.69     1367.95     26.06 o 
  -2   3   6     2073.77     2074.73     39.24 o 
  -1   3   6     1849.40     1884.43     36.03 o 
   0   3   6     1081.31     1141.53     30.08 o 
   1   3   6      803.39      853.73     18.65 o 
   2   3   6      157.50      161.25      3.28 o 
   3   3   6      744.71      750.21     16.98 o 
   4   3   6      858.84      850.35     28.08 o 
   5   3   6      989.54      967.79     37.39 o 
   6   3   6      298.13      298.05      9.37 o 
   7   3   6       82.15       78.57      3.26 o 
   8   3   6       49.71       55.50      2.69 o 
 -11   4   6        3.03        3.19      0.96 o 
 -10   4   6        0.31        2.29      0.85 o 
  -9   4   6       21.71       19.08      1.13 o 
  -8   4   6        0.98        3.67      0.75 o 
  -7   4   6       68.63       68.47      1.87 o 
  -6   4   6        4.87        3.48      0.51 o 
  -5   4   6      480.85      471.90     10.38 o 
  -4   4   6     1199.81     1167.89     22.45 o 
  -3   4   6      416.06      395.87      7.73 o 
  -2   4   6        7.91        9.78      0.49 o 
  -1   4   6        2.56        3.24      0.65 o 
   0   4   6      138.42      142.36      3.53 o 
   1   4   6      309.92      306.53      5.90 o 
   2   4   6     1579.71     1553.92     30.90 o 
   3   4   6      270.53      273.83      6.42 o 
   4   4   6      283.05      301.51      8.78 o 
   5   4   6      202.52      197.82      7.84 o 
   6   4   6       10.18       11.27      1.17 o 
   7   4   6       23.41       22.37      1.66 o 
 -11   5   6       41.38       40.41      1.81 o 
 -10   5   6       92.27       95.77      2.83 o 
  -9   5   6       91.58       97.09      2.79 o 
  -8   5   6       30.55       36.76      3.89 o 
  -7   5   6      219.86      198.36      4.77 o 
  -6   5   6       20.98       21.01      0.99 o 
  -5   5   6       89.87       92.87      2.17 o 
  -4   5   6      820.36      838.90     16.20 o 
  -3   5   6      798.46      775.41     14.95 o 
  -2   5   6      880.42      874.93     16.86 o 
  -1   5   6       91.45       89.08      2.40 o 
   0   5   6        0.23        0.06      0.36 o 
   1   5   6       76.86       72.18      2.45 o 
   2   5   6       24.72       20.65      1.26 o 
   3   5   6       48.01       46.75      1.52 o 
   4   5   6      167.93      160.04      5.09 o 
   5   5   6        0.10        1.05      0.86 o 
   6   5   6      154.35      160.47      5.86 o 
 -10   6   6       61.04       56.67      2.06 o 
  -9   6   6       80.93       81.31      2.48 o 
  -8   6   6       87.91       85.36      2.48 o 
  -7   6   6      211.08      212.46      5.11 o 
  -6   6   6      488.25      484.15     10.87 o 
  -5   6   6      996.49      963.43     19.61 o 
  -4   6   6     1113.19     1099.85     24.85 o 
  -3   6   6      887.10      874.37     16.90 o 
  -2   6   6      586.05      593.83     11.58 o 
  -1   6   6       10.73       11.28      1.10 o 
   0   6   6     1002.02     1026.81     19.38 o 
   1   6   6      640.84      661.83     13.93 o 
   2   6   6      288.17      302.93     10.36 o 
   3   6   6      100.39       95.40      4.20 o 
   4   6   6        1.60        2.50      0.92 o 
   5   6   6       19.79       23.44      1.84 o 
   6   6   6        1.07        0.98      1.39 o 
 -10   7   6        0.12        0.01      0.85 o 
  -9   7   6       52.85       47.64      1.86 o 
  -8   7   6       75.33       77.80      2.41 o 
  -7   7   6      293.33      286.54      7.35 o 
  -6   7   6      115.75      111.64      3.03 o 
  -5   7   6       48.37       46.54      1.63 o 
  -4   7   6        7.70        5.77      0.61 o 
  -3   7   6       86.71       81.89      2.13 o 
  -2   7   6      247.98      251.06      5.48 o 
  -1   7   6      327.58      330.13      6.03 o 
   0   7   6      186.53      185.79      4.31 o 
   1   7   6      339.26      335.56      7.46 o 
   2   7   6       30.79       27.80      1.41 o 
   3   7   6        1.37        0.62      0.95 o 
   4   7   6       36.06       36.59      2.75 o 
   5   7   6       60.60       51.06      3.40 o 
  -9   8   6       16.35       18.85      1.25 o 
  -8   8   6        6.53        9.86      1.04 o 
  -7   8   6       57.85       60.46      2.09 o 
  -6   8   6       65.12       71.36      2.24 o 
  -5   8   6       29.49       30.59      1.42 o 
  -4   8   6       65.42       57.34      1.89 o 
  -3   8   6       24.55       25.13      1.69 o 
  -2   8   6        0.49        0.98      0.52 o 
  -1   8   6        5.98        6.30      0.89 o 
   0   8   6       15.65       17.74      1.00 o 
   1   8   6        7.22        7.78      0.78 o 
   2   8   6       31.79       25.01      2.79 o 
   3   8   6      330.39      317.69     13.33 o 
   4   8   6      263.84      286.15     12.21 o 
  -8   9   6      106.25      111.56      3.21 o 
  -7   9   6      106.67      101.23      2.96 o 
  -6   9   6       55.60       52.49      1.88 o 
  -5   9   6       31.44       33.97      1.52 o 
  -4   9   6       15.79       13.44      0.97 o 
  -3   9   6      152.84      153.14      3.93 o 
  -2   9   6      123.51      130.05      3.47 o 
  -1   9   6       67.15       68.56      2.19 o 
   0   9   6        9.69        9.33      0.86 o 
   1   9   6       86.85       80.93      4.52 o 
   2   9   6       10.82       10.15      1.19 o 
  -7  10   6       10.63        6.84      1.01 o 
  -6  10   6       52.94       54.07      2.04 o 
  -5  10   6      155.54      162.49      4.25 o 
  -4  10   6      152.68      167.74      4.35 o 
  -3  10   6      199.31      195.72      4.91 o 
  -2  10   6      127.10      134.31      3.65 o 
  -1  10   6        4.78        2.11      0.76 o 
   0  10   6        7.40        7.10      1.14 o 
  -1 -10   7        2.93        2.68      1.41 o 
   0 -10   7        7.31        7.42      1.50 o 
   1 -10   7       48.83       41.03      2.80 o 
   2 -10   7       72.04       69.17      3.05 o 
   3 -10   7       94.11       89.30      3.62 o 
   4 -10   7       80.23       79.72      3.40 o 
  -3  -9   7        8.13        7.52      1.57 o 
  -2  -9   7       56.94       58.73      3.36 o 
  -1  -9   7       44.15       37.46      2.66 o 
   0  -9   7        8.58        9.40      1.56 o 
   1  -9   7       75.21       73.12      3.08 o 
   2  -9   7       59.93       62.04      3.90 o 
   3  -9   7       84.01       88.58      3.48 o 
   4  -9   7      131.63      141.80      5.10 o 
   5  -9   7       20.06       17.68      1.38 o 
   6  -9   7        2.59        1.33      0.98 o 
  -5  -8   7       14.95       11.45      1.85 o 
  -4  -8   7        0.73        0.83      1.39 o 
  -3  -8   7        0.20       -0.63      1.16 o 
  -2  -8   7        1.66        1.50      1.04 o 
  -1  -8   7       13.34       10.63      1.19 o 
   0  -8   7       13.03       13.15      1.66 o 
   1  -8   7       34.40       31.91      1.67 o 
   2  -8   7        7.80        7.82      0.87 o 
   3  -8   7        0.05       -0.32      0.73 o 
   4  -8   7        7.75        9.64      1.24 o 
   5  -8   7        0.89        1.34      0.79 o 
   6  -8   7       94.04       91.20      3.16 o 
   7  -8   7        1.32        0.86      1.03 o 
  -6  -7   7       31.14       31.10      2.02 o 
  -5  -7   7       73.19       79.16      3.87 o 
  -4  -7   7       47.75       51.91      3.31 o 
  -3  -7   7      167.91      157.98      4.42 o 
  -2  -7   7       80.92       83.35      2.67 o 
  -1  -7   7      271.30      274.27     14.28 o 
   0  -7   7      220.92      229.68     12.68 o 
   1  -7   7       84.44       87.09      4.43 o 
   2  -7   7      155.02      153.76      4.62 o 
   3  -7   7      353.03      366.17     11.09 o 
   4  -7   7       86.99       97.68      3.12 o 
   5  -7   7      195.47      204.02      5.95 o 
   6  -7   7       48.49       58.10      3.63 o 
   7  -7   7       19.57       20.59      1.15 o 
   8  -7   7       23.86       26.29      1.34 o 
  -7  -6   7      141.21      140.41      4.84 o 
  -6  -6   7      115.80      113.15      4.25 o 
  -5  -6   7      147.26      142.05      5.55 o 
  -4  -6   7       95.98       88.22      2.74 o 
  -3  -6   7       77.34       78.21      2.47 o 
  -2  -6   7      511.72      496.22     17.66 o 
  -1  -6   7      455.59      471.90     13.67 o 
   0  -6   7      827.48      826.34     35.56 o 
   1  -6   7      503.65      474.29     16.43 o 
   2  -6   7      170.07      164.49      4.82 o 
   3  -6   7      203.68      197.19      5.07 o 
   4  -6   7       47.75       54.25      1.89 o 
   5  -6   7      101.87      111.54      2.89 o 
   6  -6   7      108.28      120.20      3.31 o 
   7  -6   7       50.95       56.54      1.82 o 
   8  -6   7       66.15       76.70      2.30 o 
  -8  -5   7       31.24       34.42      2.00 o 
  -7  -5   7       22.39       17.82      1.41 o 
  -6  -5   7        2.93        3.89      1.19 o 
  -5  -5   7       13.51       11.18      0.96 o 
  -4  -5   7        0.34       -0.31      0.60 o 
  -3  -5   7       13.83       13.15      0.92 o 
  -2  -5   7      100.88       92.78      2.43 o 
  -1  -5   7       38.05       37.63      1.18 o 
   0  -5   7       23.84       23.52      1.48 o 
   1  -5   7      122.77      123.25      3.69 o 
   2  -5   7        0.50        0.86      0.48 o 
   3  -5   7      113.12      109.10      3.24 o 
   4  -5   7       74.46       72.65      1.97 o 
   5  -5   7        6.51        6.82      0.57 o 
   6  -5   7       39.97       38.81      1.34 o 
   7  -5   7        1.44        0.76      0.58 o 
   8  -5   7        3.98        4.91      0.72 o 
  -8  -4   7       44.78       44.12      2.28 o 
  -7  -4   7      442.56      416.20     14.36 o 
  -6  -4   7      507.73      504.04     19.36 o 
  -5  -4   7      165.68      168.28      4.55 o 
  -4  -4   7      218.64      207.24      6.43 o 
  -3  -4   7      257.41      263.93      7.61 o 
  -2  -4   7      356.76      340.83      8.84 o 
  -1  -4   7      759.85      791.90     13.46 o 
   0  -4   7      305.59      302.07      9.81 o 
   1  -4   7      426.88      405.03     10.04 o 
   2  -4   7      195.15      199.73      4.74 o 
   3  -4   7      204.50      221.29      3.89 o 
   4  -4   7        0.31        1.08      0.38 o 
   5  -4   7       19.60       21.73      0.91 o 
   6  -4   7       16.65       17.96      0.90 o 
   7  -4   7       64.50       63.75      1.88 o 
   8  -4   7        0.07       -0.53      0.61 o 
   9  -4   7        9.04        7.17      0.81 o 
  -9  -3   7      148.36      150.26      6.09 o 
  -8  -3   7       37.25       40.41      2.05 o 
  -7  -3   7      212.28      208.99      6.80 o 
  -6  -3   7      488.41      486.57     12.16 o 
  -5  -3   7      473.46      481.92      9.66 o 
  -4  -3   7      599.25      573.03     13.77 o 
  -3  -3   7      564.59      546.01     10.53 o 
  -2  -3   7      250.58      208.10      4.12 o 
  -1  -3   7      325.42      297.68      7.40 o 
   0  -3   7      346.76      331.47      7.49 o 
   1  -3   7       25.84       26.31      0.76 o 
   2  -3   7      277.47      281.93      6.01 o 
   3  -3   7      627.79      669.73     12.05 o 
   4  -3   7      416.59      409.28      7.08 o 
   5  -3   7      155.75      154.98      3.78 o 
   6  -3   7       54.30       52.77      1.56 o 
   7  -3   7       34.00       34.60      1.27 o 
   8  -3   7       10.36       12.20      0.83 o 
   9  -3   7       17.78       19.27      1.07 o 
 -10  -2   7        0.11        0.56      1.19 o 
  -9  -2   7        0.91        1.60      1.06 o 
  -8  -2   7        3.69        2.22      0.78 o 
  -7  -2   7       15.85       13.94      1.09 o 
  -6  -2   7       57.89       57.43      1.46 o 
  -5  -2   7      161.75      160.30      3.03 o 
  -4  -2   7       89.19       93.18      1.85 o 
  -3  -2   7        4.93        7.42      0.40 o 
  -2  -2   7      196.89      213.88      4.39 o 
  -1  -2   7       57.75       50.44      1.03 o 
   0  -2   7      246.37      275.53      8.39 o 
   1  -2   7       85.41       84.86      1.73 o 
   2  -2   7      360.42      385.33     16.59 o 
   3  -2   7      352.92      349.68     15.16 o 
   4  -2   7      246.49      236.20      4.14 o 
   5  -2   7      121.21      116.07      2.90 o 
   6  -2   7      160.06      151.87      3.76 o 
   7  -2   7       52.57       58.23      1.76 o 
   8  -2   7      150.86      157.34      4.06 o 
   9  -2   7      192.69      208.73      5.27 o 
 -10  -1   7       79.52       87.31      3.31 o 
  -9  -1   7      209.00      211.78      4.50 o 
  -8  -1   7       82.86       88.06      2.21 o 
  -7  -1   7       84.78       81.94      1.90 o 
  -6  -1   7      189.20      183.38      3.83 o 
  -5  -1   7      886.89      875.81     16.85 o 
  -4  -1   7      491.60      498.21      9.67 o 
  -3  -1   7      228.33      213.03      4.22 o 
  -2  -1   7      129.47      126.02      2.50 o 
  -1  -1   7        0.48       -0.14      0.22 o 
   0  -1   7      122.33      129.32      2.49 o 
   1  -1   7        2.60        0.34      0.89 o 
   2  -1   7        0.01        0.25      0.90 o 
   3  -1   7       32.95       38.47      1.06 o 
   4  -1   7       34.20       38.09      0.82 o 
   5  -1   7        1.66        1.47      0.55 o 
   6  -1   7      510.95      492.97     11.59 o 
   7  -1   7       28.31       27.08      1.19 o 
   8  -1   7       36.61       33.49      1.41 o 
 -10   0   7      163.16      170.35      3.83 o 
  -9   0   7      218.27      221.29      4.66 o 
  -8   0   7      276.12      283.15      6.57 o 
  -7   0   7      580.74      588.58     12.19 o 
  -6   0   7      318.51      312.13      6.23 o 
  -5   0   7      890.83      881.14     16.94 o 
  -4   0   7      299.37      292.05      5.75 o 
  -3   0   7       25.39       28.95      0.82 o 
  -2   0   7       10.93       10.62      0.38 o 
  -1   0   7       10.52        5.79      0.44 o 
   0   0   7      534.94      528.15      9.06 o 
   1   0   7      819.26      820.64     18.65 o 
   2   0   7      225.90      228.66      5.33 o 
   3   0   7       51.21       49.88      0.96 o 
   4   0   7       73.13       64.01      1.73 o 
   5   0   7      172.94      170.62      4.20 o 
   6   0   7        2.70        4.96      0.60 o 
   7   0   7       89.81       94.03      4.22 o 
   8   0   7      102.55       98.95      3.27 o 
 -10   1   7       89.18       88.12      2.71 o 
  -9   1   7      187.63      190.95      4.72 o 
  -8   1   7       94.17       88.90      2.47 o 
  -7   1   7        9.52        9.83      0.77 o 
  -6   1   7        6.57        4.21      0.58 o 
  -5   1   7       71.94       68.39      1.64 o 
  -4   1   7        0.99        0.78      0.35 o 
  -3   1   7       54.82       51.45      1.21 o 
  -2   1   7      276.90      289.37      5.00 o 
  -1   1   7      623.17      625.32     11.84 o 
   0   1   7      708.79      685.12     11.78 o 
   1   1   7      898.80      952.13     24.46 o 
   2   1   7      283.13      287.98      5.74 o 
   3   1   7       12.57       11.74      0.52 o 
   4   1   7      757.78      777.56     17.93 o 
   5   1   7      490.57      481.80     11.34 o 
   6   1   7      692.52      676.42     18.95 o 
   7   1   7      353.74      354.54     11.93 o 
   8   1   7      103.30       98.89      3.85 o 
 -11   2   7        5.01        3.89      0.97 o 
 -10   2   7        1.59        0.29      0.87 o 
  -9   2   7        1.01       -1.14      0.76 o 
  -8   2   7       53.20       53.55      1.77 o 
  -7   2   7      208.11      209.22      4.60 o 
  -6   2   7       99.23       96.99      2.29 o 
  -5   2   7        2.60        2.15      0.45 o 
  -4   2   7      135.32      125.95      2.64 o 
  -3   2   7      693.10      685.51     13.16 o 
  -2   2   7        1.16        3.41      0.36 o 
  -1   2   7      328.67      357.12      6.17 o 
   0   2   7      237.76      232.17      6.10 o 
   1   2   7      488.32      468.87     13.80 o 
   2   2   7      830.83      844.05     16.90 o 
   3   2   7      349.94      351.13      8.28 o 
   4   2   7      248.89      247.18      5.93 o 
   5   2   7      197.82      191.38      5.66 o 
   6   2   7       29.19       26.30      1.42 o 
   7   2   7       46.68       46.90      1.99 o 
   8   2   7      140.23      135.56      5.02 o 
 -11   3   7       60.37       66.22      2.33 o 
 -10   3   7      205.27      205.67      5.09 o 
  -9   3   7      134.39      143.81      3.74 o 
  -8   3   7      322.15      316.24      7.29 o 
  -7   3   7        1.61       -0.37      0.54 o 
  -6   3   7       26.07       25.05      0.99 o 
  -5   3   7        1.12        0.74      0.41 o 
  -4   3   7       50.86       48.41      1.26 o 
  -3   3   7        4.11        2.08      0.39 o 
  -2   3   7      486.39      460.96      8.91 o 
  -1   3   7      215.85      219.94      4.91 o 
   0   3   7        1.85        3.74      0.83 o 
   1   3   7      271.41      278.27      8.51 o 
   2   3   7      179.07      179.81      4.08 o 
   3   3   7        8.08        7.24      0.63 o 
   4   3   7      813.33      820.51     30.22 o 
   5   3   7      235.45      243.42      9.33 o 
   6   3   7       52.67       56.37      2.72 o 
   7   3   7        1.78        1.32      0.95 o 
 -10   4   7       72.73       68.92      2.31 o 
  -9   4   7       33.48       30.62      1.77 o 
  -8   4   7      201.80      193.18      4.71 o 
  -7   4   7       52.27       49.45      1.53 o 
  -6   4   7       79.30       73.60      1.90 o 
  -5   4   7      829.62      820.00     16.42 o 
  -4   4   7      364.15      344.51      6.83 o 
  -3   4   7      622.09      601.36     12.77 o 
  -2   4   7      356.21      334.72      6.58 o 
  -1   4   7      258.78      251.18      4.54 o 
   0   4   7      679.53      650.85     13.02 o 
   1   4   7     1073.54     1057.71     21.07 o 
   2   4   7     1293.09     1280.61     29.80 o 
   3   4   7     1396.06     1402.45     37.69 o 
   4   4   7      669.61      656.79     20.61 o 
   5   4   7      209.33      202.00      6.73 o 
   6   4   7       29.91       34.17      2.06 o 
 -10   5   7       50.00       51.85      2.02 o 
  -9   5   7        0.08       -1.09      0.73 o 
  -8   5   7       34.00       31.25      1.51 o 
  -7   5   7      265.17      264.60      6.20 o 
  -6   5   7       12.57       10.86      0.74 o 
  -5   5   7      105.68      108.41      2.46 o 
  -4   5   7       27.35       32.18      1.11 o 
  -3   5   7       85.26       98.86      2.47 o 
  -2   5   7      313.09      313.15      6.91 o 
  -1   5   7      801.59      805.17     14.12 o 
   0   5   7       27.86       29.34      1.01 o 
   1   5   7     1670.91     1710.28     32.01 o 
   2   5   7      113.40      120.34      3.31 o 
   3   5   7       91.20       97.34      2.83 o 
   4   5   7       19.09       17.74      1.36 o 
   5   5   7      103.64       91.24      3.72 o 
   6   5   7       50.07       41.96      2.45 o 
 -10   6   7       13.07       12.53      1.15 o 
  -9   6   7        5.08        3.18      0.87 o 
  -8   6   7       29.49       30.57      1.49 o 
  -7   6   7       55.03       47.71      1.75 o 
  -6   6   7       51.39       55.02      1.82 o 
  -5   6   7      114.56      126.40      3.01 o 
  -4   6   7       15.49       14.56      0.79 o 
  -3   6   7       97.37       92.49      2.99 o 
  -2   6   7      147.71      145.92      4.47 o 
  -1   6   7       38.12       40.97      1.13 o 
   0   6   7      478.23      464.63     10.74 o 
   1   6   7      342.80      333.28     11.36 o 
   2   6   7       73.77       69.97      2.19 o 
   3   6   7        0.03        0.09      0.70 o 
   4   6   7        3.87        3.15      0.98 o 
   5   6   7      130.26      135.36      5.24 o 
 -10   7   7       15.53       13.07      1.16 o 
  -9   7   7       69.90       73.50      2.46 o 
  -8   7   7      206.19      205.42      7.74 o 
  -7   7   7      265.58      264.70      6.31 o 
  -6   7   7      181.10      170.98      4.26 o 
  -5   7   7        9.28       11.08      0.85 o 
  -4   7   7       39.38       37.32      1.32 o 
  -3   7   7      203.03      199.68      4.46 o 
  -2   7   7       75.12       73.51      1.97 o 
  -1   7   7      761.41      737.18     13.03 o 
   0   7   7      620.58      614.73     13.29 o 
   1   7   7      514.54      506.33     13.28 o 
   2   7   7       75.86       80.62      2.71 o 
   3   7   7        1.85        1.80      0.79 o 
   4   7   7        1.68        0.87      1.37 o 
  -9   8   7       36.46       40.81      1.88 o 
  -8   8   7       87.02       91.93      2.79 o 
  -7   8   7        8.15        5.62      1.24 o 
  -6   8   7       63.96       56.50      2.00 o 
  -5   8   7       79.73       80.85      2.41 o 
  -4   8   7      169.74      179.83      4.47 o 
  -3   8   7      341.80      328.04      8.26 o 
  -2   8   7      326.00      322.99      6.97 o 
  -1   8   7      139.19      139.73      2.99 o 
   0   8   7       70.07       68.92      2.04 o 
   1   8   7       53.80       53.25      2.40 o 
   2   8   7       51.41       45.72      2.26 o 
   3   8   7      215.37      231.03     13.66 o 
  -8   9   7        1.45        0.73      0.86 o 
  -7   9   7        0.14       -0.96      0.78 o 
  -6   9   7        0.22       -0.80      0.69 o 
  -5   9   7        3.97        3.48      0.78 o 
  -4   9   7        1.75        1.45      0.73 o 
  -3   9   7       70.47       77.49      2.41 o 
  -2   9   7        5.31        4.70      1.08 o 
  -1   9   7        3.51        2.28      0.93 o 
   0   9   7       27.04       26.14      3.36 o 
   1   9   7       33.12       26.77      2.50 o 
  -6  10   7       36.04       38.93      1.82 o 
  -5  10   7       81.81       88.66      2.76 o 
  -4  10   7      182.24      184.26      4.73 o 
  -3  10   7      169.57      176.20      4.54 o 
  -2  10   7        2.73       -0.22      1.00 o 
  -1  10   7        0.82        0.31      1.06 o 
   1 -10   8       17.86       15.37      1.44 o 
   2 -10   8        1.06        1.02      1.08 o 
  -2  -9   8       44.25       43.85      3.00 o 
  -1  -9   8       23.05       22.09      2.41 o 
   0  -9   8       45.90       40.66      2.33 o 
   1  -9   8        9.24       10.61      1.26 o 
   2  -9   8       36.10       33.10      1.99 o 
   3  -9   8       55.14       57.55      2.65 o 
   4  -9   8       81.22       82.40      5.14 o 
   5  -9   8        3.13        3.82      1.06 o 
  -4  -8   8        3.78        3.26      1.50 o 
  -3  -8   8        2.73        3.58      1.43 o 
  -2  -8   8        0.49       -0.44      0.94 o 
  -1  -8   8        3.35        3.47      1.01 o 
   0  -8   8      119.20      113.81      4.29 o 
   1  -8   8      124.94      117.54      4.23 o 
   2  -8   8      105.07      104.39      3.43 o 
   3  -8   8      115.44      111.68      4.63 o 
   4  -8   8      159.46      148.09      4.59 o 
   5  -8   8        4.90        4.21      0.83 o 
   6  -8   8       34.83       32.99      1.78 o 
  -5  -7   8       10.37        8.16      1.65 o 
  -4  -7   8       14.15       11.07      1.65 o 
  -3  -7   8       11.62       13.17      1.29 o 
  -2  -7   8        8.71        5.88      1.01 o 
  -1  -7   8       12.73       10.94      0.96 o 
   0  -7   8       29.22       31.93      1.55 o 
   1  -7   8       24.88       18.70      2.37 o 
   2  -7   8       17.73       15.20      1.09 o 
   3  -7   8        6.31        4.60      0.65 o 
   4  -7   8        1.17        0.45      0.64 o 
   5  -7   8       13.58       11.96      0.91 o 
   6  -7   8       63.99       66.53      2.52 o 
   7  -7   8       18.04       14.17      0.92 o 
  -6  -6   8       57.44       59.06      3.58 o 
  -5  -6   8       26.84       25.58      2.39 o 
  -4  -6   8       10.95        8.63      1.15 o 
  -3  -6   8       46.93       43.58      2.16 o 
  -2  -6   8       50.20       52.84      2.95 o 
  -1  -6   8       90.94       93.79      5.07 o 
   0  -6   8      251.85      251.03      9.43 o 
   1  -6   8      219.43      216.49      7.59 o 
   2  -6   8      549.05      519.17     14.52 o 
   3  -6   8       54.75       53.45      2.25 o 
   4  -6   8       36.36       35.59      1.44 o 
   5  -6   8        0.94       -0.08      0.54 o 
   6  -6   8        0.72        1.97      0.61 o 
   7  -6   8        4.02        6.64      0.73 o 
  -7  -5   8        1.19        1.70      1.04 o 
  -6  -5   8       12.93       14.17      2.32 o 
  -5  -5   8       70.93       67.10      2.28 o 
  -4  -5   8       11.05       12.50      0.93 o 
  -3  -5   8      472.09      469.87     10.89 o 
  -2  -5   8      679.39      695.26     22.67 o 
  -1  -5   8      786.04      774.32     31.61 o 
   0  -5   8      508.89      471.78     18.06 o 
   1  -5   8      395.69      374.41     10.50 o 
   2  -5   8      130.50      125.07      3.69 o 
   3  -5   8      297.34      303.31     12.82 o 
   4  -5   8      147.68      159.35      4.28 o 
   5  -5   8      123.87      129.96      3.25 o 
   6  -5   8      173.81      182.86      4.50 o 
   7  -5   8       47.61       54.23      1.73 o 
   8  -5   8       83.12       83.71      2.42 o 
  -8  -4   8       15.83       12.91      1.33 o 
  -7  -4   8       50.63       49.82      2.24 o 
  -6  -4   8        1.77        1.04      0.85 o 
  -5  -4   8       60.12       60.67      2.06 o 
  -4  -4   8      182.05      179.72      4.57 o 
  -3  -4   8      284.14      284.42      6.68 o 
  -2  -4   8      107.20       96.05      2.67 o 
  -1  -4   8       88.03       86.34      3.63 o 
   0  -4   8        7.76        8.74      0.64 o 
   1  -4   8      112.16      107.69      3.20 o 
   2  -4   8        0.36        0.52      0.40 o 
   3  -4   8      180.78      183.94      4.37 o 
   4  -4   8      147.87      142.22      3.46 o 
   5  -4   8       37.90       35.22      1.17 o 
   6  -4   8        2.27        2.28      0.77 o 
   7  -4   8       28.50       30.22      1.22 o 
   8  -4   8       32.92       31.25      1.34 o 
  -9  -3   8       58.16       64.87      2.76 o 
  -8  -3   8       10.31       11.17      1.22 o 
  -7  -3   8      131.50      119.94      3.94 o 
  -6  -3   8        2.42        2.15      0.62 o 
  -5  -3   8      138.08      133.43      2.91 o 
  -4  -3   8      176.24      185.39      3.82 o 
  -3  -3   8      465.55      448.88      8.68 o 
  -2  -3   8      785.01      777.49     14.88 o 
  -1  -3   8     1855.04     1798.34     30.58 o 
   0  -3   8       52.48       54.73      1.52 o 
   1  -3   8       89.22       88.84      2.34 o 
   2  -3   8        5.96        8.57      0.50 o 
   3  -3   8      138.76      154.61      5.28 o 
   4  -3   8      188.60      185.83      4.42 o 
   5  -3   8      135.95      129.01      3.19 o 
   6  -3   8       21.57       20.93      1.06 o 
   7  -3   8        6.17        4.56      0.59 o 
   8  -3   8       44.60       40.45      1.52 o 
  -9  -2   8       39.87       41.91      5.54 o 
  -8  -2   8       33.20       34.58      1.52 o 
  -7  -2   8       72.86       72.96      2.18 o 
  -6  -2   8      221.53      213.55      4.14 o 
  -5  -2   8      887.43      872.37     16.18 o 
  -4  -2   8     1260.18     1272.89     22.98 o 
  -3  -2   8     1490.83     1513.81     25.82 o 
  -2  -2   8      257.09      257.15      4.12 o 
  -1  -2   8     2204.16     2205.57     37.23 o 
   0  -2   8      353.89      346.66      6.60 o 
   1  -2   8      344.36      324.88      7.04 o 
   2  -2   8      179.23      183.31      8.38 o 
   3  -2   8      326.70      310.80     13.68 o 
   4  -2   8      124.84      109.94      5.55 o 
   5  -2   8      286.20      273.41      6.47 o 
   6  -2   8       11.73        9.72      0.63 o 
   7  -2   8        2.17        3.04      0.59 o 
   8  -2   8       28.34       26.78      1.47 o 
 -10  -1   8        7.15        6.41      0.99 o 
  -9  -1   8        0.25        1.48      0.73 o 
  -8  -1   8       47.63       51.19      1.60 o 
  -7  -1   8       54.59       57.08      1.53 o 
  -6  -1   8       53.97       54.37      1.59 o 
  -5  -1   8       67.06       68.20      1.83 o 
  -4  -1   8      143.89      144.05      3.56 o 
  -3  -1   8        4.34        2.78      0.48 o 
  -2  -1   8       99.65       92.39      3.11 o 
  -1  -1   8       92.30       96.15      1.96 o 
   0  -1   8      429.36      434.41      8.22 o 
   1  -1   8      153.99      158.46      7.38 o 
   2  -1   8        3.29       11.12      1.45 o 
   3  -1   8        3.00        3.71      1.18 o 
   4  -1   8        2.95        2.13      0.64 o 
   5  -1   8      313.20      329.34      7.78 o 
   6  -1   8      220.71      223.52      5.43 o 
   7  -1   8       51.66       53.48      1.74 o 
   8  -1   8      174.91      176.14      4.86 o 
 -10   0   8       67.29       71.37      2.09 o 
  -9   0   8        3.13        3.68      0.74 o 
  -8   0   8       45.83       43.16      1.83 o 
  -7   0   8       91.36       87.78      2.27 o 
  -6   0   8      275.87      272.67      5.54 o 
  -5   0   8      539.07      547.01     10.62 o 
  -4   0   8       53.42       45.03      1.57 o 
  -3   0   8      170.08      172.33      3.45 o 
  -2   0   8        0.27       -0.34      0.23 o 
  -1   0   8       56.77       52.05      1.15 o 
   0   0   8      188.52      186.97      3.30 o 
   1   0   8      300.65      308.62      9.28 o 
   2   0   8        0.66        0.80      0.38 o 
   3   0   8        0.18        0.66      0.30 o 
   4   0   8      238.97      237.45      5.64 o 
   5   0   8      444.87      434.81     10.20 o 
   6   0   8      306.66      300.93      8.43 o 
   7   0   8        0.56       -0.06      0.60 o 
   8   0   8        0.55        0.04      0.68 o 
 -10   1   8      117.83      122.54      3.39 o 
  -9   1   8       82.72       80.66      2.49 o 
  -8   1   8      312.54      317.98      8.59 o 
  -7   1   8      586.25      592.27     12.30 o 
  -6   1   8      599.28      645.59     12.59 o 
  -5   1   8      262.33      268.84      5.39 o 
  -4   1   8      387.71      404.34      7.89 o 
  -3   1   8      124.55      117.70      2.45 o 
  -2   1   8      624.85      619.46     10.58 o 
  -1   1   8      872.75      942.63     17.76 o 
   0   1   8      537.15      566.26     10.02 o 
   1   1   8      484.16      493.01     10.79 o 
   2   1   8       10.07       10.05      0.80 o 
   3   1   8       28.19       27.33      0.96 o 
   4   1   8       63.78       60.64      1.73 o 
   5   1   8        0.88        1.93      0.53 o 
   6   1   8       91.12       97.66      2.68 o 
   7   1   8      108.34      113.89      3.11 o 
 -10   2   8       17.51       14.74      1.18 o 
  -9   2   8       29.53       29.85      1.52 o 
  -8   2   8       13.22       12.67      0.98 o 
  -7   2   8       73.80       69.80      1.95 o 
  -6   2   8      117.63      122.66      2.93 o 
  -5   2   8      123.89      121.48      2.64 o 
  -4   2   8      447.25      446.32      8.70 o 
  -3   2   8      234.72      229.19      4.55 o 
  -2   2   8      202.75      205.66      4.09 o 
  -1   2   8      183.10      190.39      5.12 o 
   0   2   8       93.19       88.49      1.91 o 
   1   2   8      118.15      128.63      4.20 o 
   2   2   8      188.96      171.90      4.23 o 
   3   2   8      403.73      398.69      9.39 o 
   4   2   8      283.98      282.62      6.80 o 
   5   2   8      218.63      212.24      5.22 o 
   6   2   8      143.48      144.36      3.96 o 
   7   2   8      134.68      139.24      3.73 o 
 -10   3   8      100.90      105.75      3.09 o 
  -9   3   8      153.53      151.52      3.91 o 
  -8   3   8      125.21      126.28      3.32 o 
  -7   3   8        0.34       -0.81      0.54 o 
  -6   3   8       33.02       30.47      1.13 o 
  -5   3   8        8.79        7.82      0.59 o 
  -4   3   8       17.91       18.62      1.34 o 
  -3   3   8       25.62       22.29      0.91 o 
  -2   3   8       74.34       75.61      1.69 o 
  -1   3   8        0.20        1.52      0.58 o 
   0   3   8      134.44      134.80      3.40 o 
   1   3   8      350.28      370.60     11.00 o 
   2   3   8      816.56      852.49     18.24 o 
   3   3   8      230.04      221.83      5.45 o 
   4   3   8       51.93       56.97      1.81 o 
   5   3   8       71.97       69.49      2.11 o 
   6   3   8       21.24       22.22      1.25 o 
 -10   4   8       81.46       83.97      2.60 o 
  -9   4   8      160.96      161.90      4.16 o 
  -8   4   8       86.46       89.20      3.12 o 
  -7   4   8       19.72       16.49      0.97 o 
  -6   4   8       90.33       84.93      2.18 o 
  -5   4   8      222.79      226.82      6.76 o 
  -4   4   8      362.27      377.83      7.89 o 
  -3   4   8       67.27       71.81      1.71 o 
  -2   4   8       10.84       13.46      0.62 o 
  -1   4   8       86.93       77.95      1.69 o 
   0   4   8       86.21       85.51      2.38 o 
   1   4   8        2.57        5.38      0.63 o 
   2   4   8       14.90       15.37      0.88 o 
   3   4   8       30.65       29.19      1.29 o 
   4   4   8      121.21      117.66      3.20 o 
   5   4   8        2.31        1.33      0.67 o 
   6   4   8       92.51       91.91      3.02 o 
 -10   5   8        9.92        5.14      1.01 o 
  -9   5   8       24.32       24.12      1.58 o 
  -8   5   8       63.71       58.73      2.00 o 
  -7   5   8       11.10        9.79      0.86 o 
  -6   5   8      120.74      109.94      2.71 o 
  -5   5   8      184.27      178.57      4.00 o 
  -4   5   8      411.08      417.33      9.15 o 
  -3   5   8      272.28      268.01      7.31 o 
  -2   5   8      220.65      217.05      5.82 o 
  -1   5   8        6.23        6.11      0.54 o 
   0   5   8      746.65      782.33     18.74 o 
   1   5   8      415.59      420.47      9.29 o 
   2   5   8      282.29      295.25     10.56 o 
   3   5   8       96.27      100.98      2.87 o 
   4   5   8       80.49       78.30      2.65 o 
   5   5   8      104.61      104.38      3.36 o 
  -9   6   8       10.45        8.73      1.01 o 
  -8   6   8        3.48        4.65      0.86 o 
  -7   6   8       14.23       12.62      0.95 o 
  -6   6   8        1.06        1.52      0.70 o 
  -5   6   8       60.97       58.24      1.70 o 
  -4   6   8      173.02      165.47      3.77 o 
  -3   6   8      521.37      504.50     11.55 o 
  -2   6   8     1084.18     1076.97     25.23 o 
  -1   6   8      173.03      181.81      4.49 o 
   0   6   8      240.74      246.94      6.55 o 
   1   6   8      257.67      277.36      8.29 o 
   2   6   8       53.16       55.47      2.08 o 
   3   6   8       73.81       71.70      2.51 o 
   4   6   8      271.12      266.58      7.35 o 
  -9   7   8       18.83       19.51      1.29 o 
  -8   7   8       69.84       70.57      2.30 o 
  -7   7   8       35.65       37.02      1.68 o 
  -6   7   8       18.44       16.74      1.35 o 
  -5   7   8       11.77        9.84      0.85 o 
  -4   7   8        1.94        2.25      0.60 o 
  -3   7   8       87.38       83.70      2.43 o 
  -2   7   8       18.20       18.62      0.98 o 
  -1   7   8        2.59        3.18      0.61 o 
   0   7   8      127.47      123.64      3.09 o 
   1   7   8        3.18        3.01      0.82 o 
   2   7   8       14.09       15.09      1.14 o 
   3   7   8       61.61       63.50      2.44 o 
  -8   8   8       43.76       52.60      2.35 o 
  -7   8   8       51.19       50.78      2.58 o 
  -6   8   8       49.85       52.75      1.93 o 
  -5   8   8       12.60       14.65      1.04 o 
  -4   8   8      169.01      169.61      4.28 o 
  -3   8   8      156.33      166.35      4.20 o 
  -2   8   8      394.12      376.75     10.57 o 
  -1   8   8      209.19      210.90      5.27 o 
   0   8   8       60.97       60.67      2.06 o 
   1   8   8        2.96        2.23      0.97 o 
   2   8   8       85.07       92.91      9.59 o 
  -7   9   8       50.15       48.70      1.95 o 
  -6   9   8       85.91       90.56      2.76 o 
  -5   9   8      198.06      198.58      6.49 o 
  -4   9   8       33.72       38.37      1.64 o 
  -3   9   8      204.76      194.17      6.36 o 
  -2   9   8       87.57       93.66      3.45 o 
  -1   9   8       49.71       51.19      2.39 o 
   0   9   8      113.92      121.91      4.16 o 
  -1  -9   9       45.58       43.64      2.64 o 
   0  -9   9        8.72        7.73      1.17 o 
   1  -9   9        0.63        2.38      1.22 o 
   2  -9   9        2.24        1.40      0.97 o 
   3  -9   9       29.10       34.09      2.42 o 
  -3  -8   9        3.50        2.84      1.39 o 
  -2  -8   9        2.45        3.95      1.07 o 
  -1  -8   9        8.15        8.07      1.12 o 
   0  -8   9       13.95       13.31      1.25 o 
   1  -8   9        2.29        3.96      0.84 o 
   2  -8   9       24.19       23.58      2.43 o 
   3  -8   9       47.01       46.80      1.71 o 
   4  -8   9       37.01       35.98      2.42 o 
   5  -8   9       14.40       11.29      1.00 o 
  -5  -7   9       10.69       11.20      1.79 o 
  -4  -7   9       40.49       33.39      2.66 o 
  -3  -7   9       16.84       11.63      1.28 o 
  -2  -7   9        4.78        5.90      1.04 o 
  -1  -7   9       18.83       17.96      1.25 o 
   0  -7   9       84.00       82.39      3.05 o 
   1  -7   9        3.80        2.99      0.73 o 
   2  -7   9        5.04        5.47      0.76 o 
   3  -7   9       47.63       44.04      1.56 o 
   4  -7   9       51.72       57.97      2.24 o 
   5  -7   9      178.61      187.89      9.73 o 
   6  -7   9      165.33      177.18      6.27 o 
  -6  -6   9      106.81      110.27      5.37 o 
  -5  -6   9       48.10       43.70      2.98 o 
  -4  -6   9       19.57       18.95      1.47 o 
  -3  -6   9       13.51        9.37      1.10 o 
  -2  -6   9       38.02       33.43      1.64 o 
  -1  -6   9        5.77        3.80      0.73 o 
   0  -6   9        0.06       -0.28      0.65 o 
   1  -6   9        4.54        3.99      0.69 o 
   2  -6   9        2.11        1.72      0.68 o 
   3  -6   9       25.86       25.23      1.20 o 
   4  -6   9       75.63       70.66      2.29 o 
   5  -6   9       55.65       55.71      1.96 o 
   6  -6   9       29.63       29.94      1.26 o 
  -7  -5   9       83.58       80.80      4.36 o 
  -6  -5   9       39.48       37.57      2.82 o 
  -5  -5   9        3.77        4.60      1.07 o 
  -4  -5   9        4.36        4.11      0.94 o 
  -3  -5   9       33.77       34.88      1.64 o 
  -2  -5   9       64.48       65.84      2.47 o 
  -1  -5   9      110.41      107.28      3.40 o 
   0  -5   9       36.81       35.58      1.48 o 
   1  -5   9       82.33       69.14      2.25 o 
   2  -5   9        3.29        4.45      0.57 o 
   3  -5   9      119.90      119.29      6.32 o 
   4  -5   9       38.01       43.43      2.59 o 
   5  -5   9      127.35      136.56      4.83 o 
   6  -5   9       70.12       73.54      3.14 o 
   7  -5   9       58.10       54.52      2.28 o 
  -7  -4   9        3.79        2.60      1.52 o 
  -6  -4   9       38.76       34.73      2.64 o 
  -5  -4   9       26.73       34.01      1.96 o 
  -4  -4   9      120.72      125.63      4.50 o 
  -3  -4   9       71.56       75.78      2.88 o 
  -2  -4   9       12.86       10.61      0.86 o 
  -1  -4   9       94.51       85.46      2.74 o 
   0  -4   9      296.09      297.01      8.45 o 
   1  -4   9      151.82      149.63      4.32 o 
   2  -4   9      508.27      491.19     13.54 o 
   3  -4   9      689.84      690.30     32.56 o 
   4  -4   9      361.32      355.74     10.69 o 
   5  -4   9      154.74      146.37      3.58 o 
   6  -4   9       31.83       33.02      1.61 o 
   7  -4   9       59.00       54.03      2.72 o 
  -8  -3   9       13.27        9.46      1.81 o 
  -7  -3   9        5.10        3.96      1.37 o 
  -6  -3   9       58.04       58.81      1.73 o 
  -5  -3   9      116.37      115.29      3.21 o 
  -4  -3   9       33.80       34.90      1.32 o 
  -3  -3   9        6.55        4.76      0.57 o 
  -2  -3   9       60.90       57.99      1.62 o 
  -1  -3   9        0.25        2.03      0.67 o 
   0  -3   9      877.21      857.31     18.62 o 
   1  -3   9      404.47      402.96     11.13 o 
   3  -3   9       97.11      101.30      5.35 o 
   4  -3   9       31.01       25.03      2.41 o 
   5  -3   9        1.79        2.19      0.58 o 
   6  -3   9       38.38       33.35      1.96 o 
   7  -3   9       31.01       36.39      1.80 o 
  -9  -2   9        3.30        6.33      1.85 o 
  -8  -2   9        2.63        1.56      0.81 o 
  -7  -2   9        8.08        6.54      0.81 o 
  -6  -2   9       16.60       13.80      0.73 o 
  -5  -2   9      110.85      109.21      2.21 o 
  -4  -2   9      117.85      118.54      2.31 o 
  -3  -2   9       28.89       26.38      0.92 o 
  -2  -2   9      220.62      225.09      4.46 o 
  -1  -2   9        6.97        6.27      0.47 o 
   0  -2   9        6.58        6.95      0.35 o 
   1  -2   9       51.20       55.92      1.31 o 
   2  -2   9      237.45      261.93     11.79 o 
   3  -2   9      242.40      257.46     11.61 o 
   4  -2   9       91.01      101.59      5.35 o 
   5  -2   9        2.56        1.54      0.58 o 
   6  -2   9       73.77       62.55      2.98 o 
   7  -2   9        0.50        0.10      0.78 o 
  -9  -1   9       43.39       41.87      1.53 o 
  -8  -1   9       77.40       80.62      2.11 o 
  -7  -1   9      258.99      268.76      5.19 o 
  -6  -1   9      194.02      199.09      4.38 o 
  -5  -1   9      312.68      312.33      6.26 o 
  -4  -1   9      369.73      372.78      7.31 o 
  -3  -1   9      188.02      183.92      3.69 o 
  -2  -1   9      707.95      694.19     15.20 o 
  -1  -1   9      825.38      865.73     16.35 o 
   0  -1   9      984.82     1012.83     19.00 o 
   1  -1   9     1026.73     1075.77     29.25 o 
   2  -1   9      560.63      578.64     24.80 o 
   3  -1   9      115.90      123.04      6.10 o 
   4  -1   9      215.40      205.87      6.18 o 
   5  -1   9      199.53      202.74      4.87 o 
   6  -1   9       53.46       49.13      1.58 o 
   7  -1   9      103.55      103.84      2.85 o 
  -9   0   9      123.91      130.46      3.05 o 
  -8   0   9       49.63       52.96      1.87 o 
  -7   0   9       47.52       50.67      1.60 o 
  -6   0   9        0.29       -0.81      0.54 o 
  -5   0   9       38.73       39.69      1.21 o 
  -4   0   9       60.50       54.82      1.39 o 
  -3   0   9      886.82      889.41     17.01 o 
  -2   0   9      450.16      449.89      9.89 o 
  -1   0   9      339.65      326.91      6.33 o 
   0   0   9        3.69        1.26      0.33 o 
   1   0   9       27.15       24.76      0.67 o 
   2   0   9       43.57       40.26      1.52 o 
   3   0   9       95.89       96.15      2.42 o 
   4   0   9      331.72      309.23      7.26 o 
   5   0   9      474.86      467.94     10.90 o 
   6   0   9      113.06       95.85      3.33 o 
   7   0   9       62.02       62.65      1.97 o 
 -10   1   9        2.25        2.20      0.95 o 
  -9   1   9        1.71        0.62      0.83 o 
  -8   1   9       73.79       70.64      2.43 o 
  -7   1   9      143.10      134.92      3.19 o 
  -6   1   9      168.55      167.41      3.77 o 
  -5   1   9       39.95       38.24      1.18 o 
  -4   1   9       22.82       18.23      0.78 o 
  -3   1   9        0.51       -0.77      0.51 o 
  -2   1   9      270.83      249.32      5.62 o 
  -1   1   9      405.43      386.97      8.53 o 
   0   1   9      622.47      628.65     12.16 o 
   1   1   9       28.84       27.61      1.01 o 
   2   1   9       38.21       43.88      1.34 o 
   3   1   9      107.42      108.71      2.78 o 
   4   1   9       26.39       27.36      1.62 o 
   5   1   9        2.38        2.25      0.56 o 
   6   1   9        3.04        2.26      0.62 o 
   7   1   9       13.63       14.47      0.95 o 
 -10   2   9       61.71       66.74      2.31 o 
  -9   2   9       69.14       76.00      2.39 o 
  -8   2   9      108.84      114.76      3.07 o 
  -7   2   9      101.79      105.10      2.64 o 
  -6   2   9      105.50      100.48      2.45 o 
  -5   2   9      657.74      673.10     13.04 o 
  -4   2   9      634.65      654.61     12.62 o 
  -3   2   9      438.97      445.86      8.66 o 
  -2   2   9      639.04      657.39     14.49 o 
  -1   2   9      284.69      300.27      7.06 o 
   0   2   9       41.05       41.30      1.22 o 
   1   2   9        0.86        1.25      0.56 o 
   2   2   9       25.33       25.96      1.06 o 
   3   2   9       90.93       89.26      2.42 o 
   4   2   9      221.20      215.77      5.28 o 
   5   2   9      115.26      116.66      3.90 o 
   6   2   9        2.09        1.40      0.65 o 
 -10   3   9       17.55       18.19      1.27 o 
  -9   3   9        6.22        6.85      0.95 o 
  -8   3   9      111.97      117.00      3.18 o 
  -7   3   9       67.89       70.40      1.97 o 
  -6   3   9      166.14      164.55      3.73 o 
  -5   3   9      483.40      493.51      9.69 o 
  -4   3   9      270.69      265.70      5.36 o 
  -3   3   9       15.32       16.41      0.74 o 
  -2   3   9       10.31        6.72      0.59 o 
  -1   3   9       31.21       31.68      1.57 o 
   0   3   9      192.00      202.25      4.17 o 
   1   3   9      418.84      410.96      9.91 o 
   2   3   9      435.65      429.95      9.39 o 
   3   3   9      193.13      200.63      5.42 o 
   4   3   9      120.44      130.21      3.44 o 
   5   3   9       51.32       52.36      1.79 o 
   6   3   9       22.56       25.28      1.33 o 
  -9   4   9        5.36        6.55      1.01 o 
  -8   4   9       72.95       68.54      2.22 o 
  -7   4   9       39.51       40.43      1.61 o 
  -6   4   9       43.53       41.11      1.44 o 
  -5   4   9       62.36       57.69      1.80 o 
  -4   4   9      247.52      243.95      4.99 o 
  -3   4   9      151.14      150.47      3.45 o 
  -2   4   9        0.18       -0.15      0.50 o 
  -1   4   9      157.51      149.20      3.24 o 
   0   4   9      123.01      115.10      2.59 o 
   1   4   9      519.26      512.27     12.69 o 
   2   4   9       30.89       27.25      1.29 o 
   3   4   9        0.63        0.65      0.59 o 
   4   4   9       55.40       53.04      1.82 o 
   5   4   9      198.75      196.56      5.53 o 
  -9   5   9       20.93       19.37      1.42 o 
  -8   5   9       88.86       90.09      2.70 o 
  -7   5   9       96.50       95.27      2.70 o 
  -6   5   9      281.59      274.61      6.00 o 
  -5   5   9      325.39      317.62      6.79 o 
  -4   5   9      141.38      140.70      3.31 o 
  -3   5   9       28.38       24.45      1.55 o 
  -2   5   9        0.63       -0.28      0.57 o 
  -1   5   9       20.40       19.04      1.57 o 
   0   5   9      263.43      259.48      6.10 o 
   1   5   9       21.58       24.85      1.16 o 
   2   5   9        0.70        0.90      0.65 o 
   3   5   9       40.13       41.71      1.66 o 
   4   5   9       38.49       37.41      1.81 o 
  -9   6   9       57.67       57.11      2.12 o 
  -8   6   9      100.09      102.37      2.96 o 
  -7   6   9      125.21      121.66      3.27 o 
  -6   6   9       18.06       15.77      1.02 o 
  -5   6   9        5.80        3.58      0.66 o 
  -4   6   9        9.56        9.57      0.75 o 
  -3   6   9      118.64      117.11      3.43 o 
  -2   6   9       90.21       86.14      2.70 o 
  -1   6   9      246.26      246.16      6.92 o 
   0   6   9      130.87      128.05      2.77 o 
   1   6   9       77.19       76.29      2.62 o 
   2   6   9       14.57       15.73      1.15 o 
   3   6   9        5.16        6.35      1.87 o 
  -8   7   9        0.61       -0.38      0.85 o 
  -7   7   9       11.45        9.26      1.30 o 
  -6   7   9        6.65        3.41      0.78 o 
  -5   7   9        7.67        6.02      1.01 o 
  -4   7   9       28.73       29.72      1.58 o 
  -3   7   9      224.45      212.74      5.70 o 
  -2   7   9       72.56       70.37      2.41 o 
  -1   7   9       47.32       44.10      1.44 o 
   0   7   9       42.00       43.18      1.57 o 
   1   7   9      125.41      126.77      3.88 o 
   2   7   9      263.79      276.07      7.61 o 
  -7   8   9        3.93        3.01      0.91 o 
  -6   8   9        0.96       -0.23      1.01 o 
  -5   8   9        3.28        2.39      0.99 o 
  -4   8   9        6.08        8.34      2.27 o 
  -3   8   9       58.26       60.39      2.94 o 
  -2   8   9        4.10        3.69      0.96 o 
  -1   8   9        3.62        5.28      1.01 o 
   0   8   9       85.56       88.10      2.67 o 
  -5   9   9      138.84      149.32      8.45 o 
  -4   9   9       96.36       97.78      3.62 o 
  -3   9   9      100.35      102.48      3.70 o 
  -2   9   9        2.63        2.83      1.02 o 
  -2  -8  10       44.68       50.24      4.19 o 
  -1  -8  10       44.05       47.57      2.39 o 
   0  -8  10       14.62       17.86      1.42 o 
   1  -8  10        1.02        2.91      0.86 o 
   2  -8  10       36.95       42.71      1.85 o 
   3  -8  10       10.19       13.52      0.99 o 
  -4  -7  10       13.98       11.27      1.74 o 
  -3  -7  10       90.83       89.67      6.68 o 
  -2  -7  10       85.13       85.84      3.51 o 
  -1  -7  10      105.32      110.35      4.18 o 
   0  -7  10       58.31       57.47      3.10 o 
   1  -7  10       23.65       23.66      1.38 o 
   2  -7  10       19.23       15.60      0.97 o 
   3  -7  10       13.56       12.79      0.81 o 
   4  -7  10        4.20        3.31      0.71 o 
  -5  -6  10        0.19       -1.25      1.30 o 
  -4  -6  10        1.95        1.74      1.14 o 
  -3  -6  10       15.86       15.54      1.33 o 
  -2  -6  10       16.20       14.22      1.49 o 
  -1  -6  10       17.28       18.80      1.24 o 
   0  -6  10        0.31        1.97      0.68 o 
   1  -6  10        0.67        1.25      0.61 o 
   2  -6  10        3.70        4.26      0.68 o 
   3  -6  10       25.92       27.77      1.27 o 
   4  -6  10       48.72       47.55      3.05 o 
   5  -6  10       27.68       25.65      2.41 o 
  -6  -5  10       37.55       34.12      2.82 o 
  -5  -5  10       11.55       11.80      1.31 o 
  -4  -5  10       15.55       13.01      1.27 o 
  -3  -5  10        8.18        9.21      1.30 o 
  -2  -5  10        6.91        6.80      0.81 o 
  -1  -5  10        5.93        5.18      0.73 o 
   0  -5  10        0.11        0.44      0.55 o 
   1  -5  10       11.30       11.45      0.99 o 
   2  -5  10        3.30        4.47      0.65 o 
   3  -5  10       27.36       27.64      2.25 o 
   4  -5  10       57.52       47.42      2.58 o 
   5  -5  10        2.63        2.37      0.73 o 
   6  -5  10        2.78        2.17      0.78 o 
  -7  -4  10      109.32      106.45      5.39 o 
  -6  -4  10       56.81       60.16      3.56 o 
  -5  -4  10       83.02       81.60      3.35 o 
  -4  -4  10       25.84       27.34      2.32 o 
  -3  -4  10       10.25       10.88      0.93 o 
  -2  -4  10        1.24        1.65      0.65 o 
  -1  -4  10       23.75       21.33      1.16 o 
   0  -4  10        5.81        4.71      0.59 o 
   1  -4  10        0.37        0.58      0.46 o 
   2  -4  10       57.02       67.43      3.68 o 
   3  -4  10       72.33       66.91      2.94 o 
   4  -4  10       32.82       32.09      2.32 o 
   5  -4  10        6.54        6.71      0.75 o 
   6  -4  10        4.27        3.02      0.76 o 
  -7  -3  10       38.73       33.59      2.80 o 
  -6  -3  10       23.47       24.27      1.40 o 
  -5  -3  10       53.88       53.83      1.91 o 
  -4  -3  10       26.08       24.31      1.10 o 
  -3  -3  10        7.13        7.01      0.75 o 
  -2  -3  10       18.99       14.23      0.75 o 
  -1  -3  10      388.64      371.57      8.25 o 
   0  -3  10      126.25      135.30      3.12 o 
   1  -3  10      253.50      253.23      7.01 o 
   3  -3  10      197.34      199.10      9.35 o 
   4  -3  10       92.24       93.86      5.12 o 
   5  -3  10      124.19      118.56      6.15 o 
   6  -3  10       35.63       37.28      1.94 o 
  -8  -2  10        0.02       -1.21      0.96 o 
  -7  -2  10        4.49        3.30      0.95 o 
  -6  -2  10       17.00       13.65      0.87 o 
  -5  -2  10       14.50       11.91      0.73 o 
  -4  -2  10        6.55        5.79      0.57 o 
  -3  -2  10       94.86       89.51      2.02 o 
  -2  -2  10      112.55      118.89      2.49 o 
  -1  -2  10      324.98      321.75      7.10 o 
   0  -2  10      278.55      259.68      5.73 o 
   1  -2  10      116.85      102.35      3.21 o 
   2  -2  10       17.09       12.73      1.90 o 
   3  -2  10       27.95       28.04      2.75 o 
   4  -2  10        3.09        5.93      1.70 o 
   5  -2  10      243.79      232.30      7.43 o 
   6  -2  10      123.33      114.91      4.17 o 
  -8  -1  10       39.26       44.02      2.30 o 
  -7  -1  10       32.69       31.18      1.44 o 
  -6  -1  10       26.66       26.84      1.38 o 
  -5  -1  10       41.81       41.13      1.48 o 
  -4  -1  10       79.95       76.57      2.10 o 
  -3  -1  10        0.28        0.98      0.52 o 
  -2  -1  10       92.25       88.62      2.23 o 
  -1  -1  10       29.12       23.76      0.90 o 
   0  -1  10       88.95       90.52      2.81 o 
   1  -1  10       87.37       89.50      3.40 o 
   2  -1  10        0.40       -0.07      1.28 o 
   3  -1  10       15.28       13.39      1.81 o 
   4  -1  10        8.58        8.08      0.68 o 
   5  -1  10        0.39        0.62      0.63 o 
   6  -1  10        5.95        4.37      0.82 o 
  -9   0  10       31.86       35.83      1.65 o 
  -8   0  10       34.44       35.25      1.92 o 
  -7   0  10        9.83       10.10      0.98 o 
  -6   0  10        0.80        0.95      0.71 o 
  -5   0  10       35.68       35.50      1.35 o 
  -4   0  10      136.70      145.21      4.33 o 
  -3   0  10      214.43      220.73      5.10 o 
  -2   0  10      522.21      526.63     11.55 o 
  -1   0  10      494.22      504.73     11.01 o 
   0   0  10      361.03      365.91      7.99 o 
   1   0  10      423.39      421.75      8.15 o 
   2   0  10       16.86       18.34      0.93 o 
   3   0  10      166.76      167.82      6.47 o 
   4   0  10      200.72      211.44      7.84 o 
   5   0  10      183.49      176.42      5.54 o 
   6   0  10      101.17      103.84      3.64 o 
  -9   1  10        3.24        1.22      1.15 o 
  -8   1  10        0.15       -0.40      0.94 o 
  -7   1  10        2.18        2.43      0.81 o 
  -6   1  10      185.01      187.84      4.99 o 
  -5   1  10      116.22      122.13      3.12 o 
  -4   1  10      825.63      860.56     19.08 o 
  -3   1  10      225.35      247.44      5.69 o 
  -2   1  10      230.87      231.72      6.03 o 
  -1   1  10      262.09      277.17      6.20 o 
   0   1  10      312.20      306.62      6.77 o 
   1   1  10      294.85      296.08      5.85 o 
   2   1  10      310.68      305.60      7.18 o 
   3   1  10      105.46      105.49      3.51 o 
   4   1  10      125.99      128.76      3.29 o 
   5   1  10       12.10        9.90      0.73 o 
   6   1  10       38.99       37.45      1.87 o 
  -9   2  10       25.59       27.24      1.78 o 
  -8   2  10        2.27        2.11      1.04 o 
  -7   2  10       22.79       22.65      2.15 o 
  -6   2  10        2.51        1.14      0.80 o 
  -5   2  10       14.55       16.86      0.97 o 
  -4   2  10        1.00       -1.19      0.79 o 
  -3   2  10       29.93       28.67      1.17 o 
  -2   2  10       79.52       73.54      2.47 o 
  -1   2  10        2.41        2.07      0.49 o 
   0   2  10       81.70       74.29      1.76 o 
   1   2  10        0.75        2.69      0.92 o 
   2   2  10        2.52        4.47      0.74 o 
   3   2  10       65.86       65.72      1.99 o 
   4   2  10       87.71       95.80      3.25 o 
   5   2  10        0.40        0.13      0.61 o 
  -9   3  10       42.77       41.87      2.59 o 
  -8   3  10      162.97      177.71      5.48 o 
  -7   3  10        3.86        4.10      1.05 o 
  -6   3  10      366.86      357.07      8.95 o 
  -5   3  10      268.65      279.39      7.74 o 
  -4   3  10      283.51      285.19      6.64 o 
  -3   3  10      137.43      136.42      4.27 o 
  -2   3  10      207.22      210.34      4.93 o 
  -1   3  10       74.83       72.48      2.00 o 
   0   3  10      323.91      317.27      6.41 o 
   1   3  10      300.21      293.61      7.08 o 
   2   3  10      361.28      356.15      7.88 o 
   3   3  10       71.83       69.97      2.48 o 
   4   3  10       79.74       75.90      3.29 o 
   5   3  10       19.43       19.18      1.28 o 
  -9   4  10       56.61       56.53      2.60 o 
  -8   4  10      170.95      173.22      5.54 o 
  -7   4  10      110.00      118.81      3.96 o 
  -6   4  10       69.47       66.94      2.35 o 
  -5   4  10       64.90       64.85      2.25 o 
  -4   4  10       90.83      107.65      2.92 o 
  -3   4  10       97.89       99.91      2.68 o 
  -2   4  10      312.24      317.19      8.61 o 
  -1   4  10       51.27       52.96      1.67 o 
   0   4  10      277.97      293.57      6.01 o 
   1   4  10      150.47      158.71      4.63 o 
   2   4  10       13.91       14.34      0.93 o 
   3   4  10        3.72        3.70      0.70 o 
   4   4  10       12.34       10.21      1.02 o 
  -8   5  10        2.69        0.64      1.15 o 
  -7   5  10        1.93       -0.80      1.04 o 
  -6   5  10       10.08        9.46      1.01 o 
  -5   5  10        0.36       -1.00      0.76 o 
  -4   5  10       25.51       22.37      1.26 o 
  -3   5  10      164.04      168.07      4.99 o 
  -2   5  10      135.09      136.97      4.07 o 
  -1   5  10       41.11       35.89      1.89 o 
   0   5  10      105.67      100.32      2.75 o 
   1   5  10        2.31        0.92      0.62 o 
   2   5  10        3.37        3.63      0.74 o 
   3   5  10      103.89       99.03      4.56 o 
  -8   6  10      111.09      113.01      4.04 o 
  -7   6  10       55.63       53.66      2.54 o 
  -6   6  10       20.02       18.36      1.69 o 
  -5   6  10        0.97       -1.14      0.76 o 
  -4   6  10       21.25       19.95      1.27 o 
  -3   6  10       12.16       11.70      1.27 o 
  -2   6  10       82.83       78.83      2.61 o 
  -1   6  10       87.94       87.55      3.46 o 
   0   6  10      125.50      128.79      2.96 o 
   1   6  10        0.21        0.57      0.64 o 
   2   6  10       60.58       61.28      2.35 o 
  -7   7  10       22.02       17.81      1.57 o 
  -6   7  10       38.81       34.05      2.06 o 
  -5   7  10       46.17       48.88      2.33 o 
  -4   7  10      174.60      168.07      5.26 o 
  -3   7  10       64.10       65.92      2.39 o 
  -2   7  10       92.03       92.65      2.97 o 
  -1   7  10       14.24       12.58      0.95 o 
   0   7  10        3.02        3.18      0.73 o 
   1   7  10       12.73       10.20      0.89 o 
  -5   8  10       16.80       15.99      1.47 o 
  -4   8  10        1.39        0.79      0.99 o 
  -3   8  10        2.67        3.68      1.05 o 
  -2   8  10        4.91        3.37      1.03 o 
  -2  -7  11       20.82       22.99      2.73 o 
  -1  -7  11       50.85       58.47      2.69 o 
   0  -7  11       37.65       39.80      2.10 o 
   1  -7  11       62.90       67.19      2.63 o 
   2  -7  11       20.23       20.10      1.26 o 
  -4  -6  11      110.31      118.71      4.63 o 
  -3  -6  11      197.58      194.13      7.83 o 
  -2  -6  11      205.88      212.57      7.35 o 
  -1  -6  11       98.57       94.43      3.17 o 
   0  -6  11       82.74       83.97      2.82 o 
   1  -6  11       20.88       23.89      1.29 o 
   2  -6  11       24.73       30.76      1.55 o 
   3  -6  11       21.25       20.97      1.95 o 
   4  -6  11       19.15       20.86      1.60 o 
  -5  -5  11       51.63       55.17      3.51 o 
  -4  -5  11       62.44       62.64      2.87 o 
  -3  -5  11       40.42       33.76      1.99 o 
  -2  -5  11        4.95        4.32      0.85 o 
  -1  -5  11        1.60        1.33      0.70 o 
   0  -5  11        3.29        3.68      0.67 o 
   1  -5  11       13.72       15.08      1.01 o 
   2  -5  11       19.25       17.50      1.42 o 
   3  -5  11      111.82       94.94      4.14 o 
   4  -5  11       26.55       20.64      1.62 o 
  -6  -4  11       12.90       14.47      1.90 o 
  -5  -4  11       32.54       31.90      2.07 o 
  -4  -4  11       89.15       90.64      3.61 o 
  -3  -4  11       78.30       78.58      2.93 o 
  -2  -4  11      253.77      238.55      9.55 o 
  -1  -4  11       41.10       35.16      1.49 o 
   0  -4  11       23.56       20.85      1.06 o 
   1  -4  11       21.47       18.91      0.96 o 
   2  -4  11        1.63        1.26      0.62 o 
   3  -4  11        3.23        4.53      1.21 o 
   4  -4  11        0.39        1.82      1.34 o 
   5  -4  11        8.06        8.94      1.10 o 
  -7  -3  11       48.97       54.48      3.55 o 
  -6  -3  11      129.46      135.02      3.81 o 
  -5  -3  11      207.96      211.69      5.51 o 
  -4  -3  11      176.39      182.53      5.13 o 
  -3  -3  11       51.71       45.97      1.72 o 
  -2  -3  11       80.46       77.89      2.06 o 
  -1  -3  11       67.77       59.43      1.62 o 
   0  -3  11        3.02        2.46      0.42 o 
   1  -3  11        3.79        3.40      0.64 o 
   4  -3  11        3.17        1.10      1.61 o 
   5  -3  11        0.13       -0.53      0.66 o 
  -7  -2  11       29.69       32.52      1.88 o 
  -6  -2  11        5.42        5.93      0.90 o 
  -5  -2  11       30.61       30.54      1.24 o 
  -4  -2  11       10.99       11.38      0.70 o 
  -3  -2  11        0.74        1.68      0.49 o 
  -2  -2  11       58.59       61.19      1.70 o 
  -1  -2  11      115.98      123.34      2.93 o 
   0  -2  11       80.89       81.85      1.96 o 
   1  -2  11       57.62       51.07      2.33 o 
   3  -2  11        8.52       12.16      2.15 o 
   4  -2  11       74.83       88.69      5.10 o 
   5  -2  11      202.80      216.06     10.35 o 
  -8  -1  11       13.16       10.66      1.40 o 
  -7  -1  11       11.67       10.90      1.12 o 
  -6  -1  11       45.11       42.58      1.49 o 
  -5  -1  11        4.70        3.65      0.73 o 
  -4  -1  11        2.69        3.04      0.62 o 
  -3  -1  11       61.95       66.57      1.87 o 
  -2  -1  11       56.85       57.47      2.26 o 
  -1  -1  11       39.16       35.36      1.12 o 
   0  -1  11       10.21       10.43      0.47 o 
   1  -1  11       43.14       45.57      2.06 o 
   2  -1  11      143.73      138.05      6.93 o 
   3  -1  11      170.50      197.48      9.48 o 
   4  -1  11      294.42      296.53     13.48 o 
   5  -1  11      279.45      264.11      7.97 o 
  -8   0  11       73.65       78.26      3.00 o 
  -7   0  11       65.88       70.90      2.73 o 
  -6   0  11       46.38       46.24      1.82 o 
  -5   0  11        0.79       -0.51      0.63 o 
  -4   0  11        9.47        7.60      0.70 o 
  -3   0  11        2.02        1.10      0.54 o 
  -2   0  11       42.32       46.08      1.40 o 
  -1   0  11       22.35       24.03      0.93 o 
   0   0  11       33.72       35.87      1.56 o 
   1   0  11       25.71       26.62      1.70 o 
   2   0  11       76.84       72.31      2.65 o 
   3   0  11       63.88       54.34      2.05 o 
   4   0  11       15.62       11.15      0.98 o 
   5   0  11        1.54        2.75      0.74 o 
  -8   1  11       15.70       14.55      1.39 o 
  -7   1  11       24.31       20.55      1.44 o 
  -6   1  11       23.23       22.22      1.28 o 
  -5   1  11      141.70      141.66      4.41 o 
  -4   1  11      106.14      106.07      2.75 o 
  -3   1  11       80.28       78.90      2.14 o 
  -2   1  11      143.96      145.14      3.46 o 
  -1   1  11       62.99       62.10      1.98 o 
   0   1  11       95.97       93.42      2.27 o 
   1   1  11      102.14      110.99      3.18 o 
   2   1  11      153.60      152.63      5.00 o 
   3   1  11      160.23      161.21      5.10 o 
   4   1  11       89.71       80.06      2.92 o 
   5   1  11       64.00       66.90      2.58 o 
  -8   2  11        4.55        3.04      1.11 o 
  -7   2  11       53.65       56.77      2.44 o 
  -6   2  11       19.26       20.30      1.23 o 
  -5   2  11      174.71      176.14      4.64 o 
  -4   2  11      109.33      111.03      2.89 o 
  -3   2  11       37.16       40.61      1.41 o 
  -2   2  11       50.67       53.15      1.60 o 
  -1   2  11      276.59      289.25      6.51 o 
   0   2  11      284.62      311.02      6.96 o 
   1   2  11      486.31      514.64     10.08 o 
   2   2  11      262.55      275.49      6.63 o 
   3   2  11       77.17       75.95      2.20 o 
   4   2  11       23.90       23.10      1.46 o 
  -8   3  11       35.57       34.86      2.10 o 
  -7   3  11        6.42        7.04      1.16 o 
  -6   3  11        2.35        1.66      0.82 o 
  -5   3  11       10.51        7.22      1.04 o 
  -4   3  11        0.98       -0.34      0.62 o 
  -3   3  11       15.11       16.22      0.91 o 
  -2   3  11       64.42       73.50      2.08 o 
  -1   3  11      112.67      112.48      2.98 o 
   0   3  11       28.87       34.03      1.20 o 
   1   3  11       21.30       18.63      1.00 o 
   2   3  11        1.22        1.34      0.64 o 
   3   3  11       28.23       32.70      1.41 o 
  -8   4  11       12.70       10.74      1.35 o 
  -7   4  11       25.43       22.94      1.56 o 
  -6   4  11      114.51      115.20      3.45 o 
  -5   4  11      164.04      165.92      4.52 o 
  -4   4  11      128.61      125.29      3.56 o 
  -3   4  11      156.78      156.82      3.94 o 
  -2   4  11       33.95       37.46      2.20 o 
  -1   4  11      103.42      104.69      2.79 o 
   0   4  11      325.05      335.62      8.49 o 
   1   4  11      107.04      113.41      2.99 o 
   2   4  11        9.16       10.93      0.88 o 
   3   4  11       10.47       10.21      0.89 o 
  -7   5  11       34.47       33.97      2.09 o 
  -6   5  11       65.39       65.73      2.99 o 
  -5   5  11      128.35      132.99      3.85 o 
  -4   5  11      286.21      289.82      7.48 o 
  -3   5  11      428.18      423.19     10.51 o 
  -2   5  11      267.91      282.65      6.74 o 
  -1   5  11       64.00       63.17      3.03 o 
   0   5  11      123.49      129.34      4.22 o 
   1   5  11       16.51       15.09      0.82 o 
   2   5  11       29.27       32.46      1.78 o 
  -7   6  11        0.04       -0.07      1.07 o 
  -6   6  11       30.92       31.27      1.97 o 
  -5   6  11       13.12       12.74      1.68 o 
  -4   6  11       35.30       35.29      2.08 o 
  -3   6  11       18.74       18.33      1.72 o 
  -2   6  11        0.22       -0.83      0.76 o 
  -1   6  11       12.33        9.94      0.99 o 
   0   6  11        0.28        0.04      0.60 o 
  -5   7  11       15.94       16.97      1.47 o 
  -4   7  11       63.11       61.94      2.68 o 
  -3   7  11      104.72      109.73      3.42 o 
  -2   7  11       53.45       50.42      2.06 o 
  -1  -6  12       12.09       11.24      1.03 o 
   0  -6  12        8.38        8.31      0.89 o 
   1  -6  12        4.10        4.85      1.08 o 
  -3  -5  12       52.05       54.40      2.58 o 
  -2  -5  12       19.37       19.95      1.32 o 
  -1  -5  12      109.95      110.59      3.53 o 
   0  -5  12       47.63       56.02      2.08 o 
   1  -5  12       82.20       80.19      3.73 o 
   2  -5  12      104.96      109.33      4.78 o 
   3  -5  12       93.78       77.65      3.49 o 
  -4  -4  12       17.28       13.03      1.35 o 
  -3  -4  12        0.29       -1.19      0.80 o 
  -2  -4  12        0.35        0.60      0.78 o 
  -1  -4  12      128.93      128.93      5.68 o 
   0  -4  12      152.66      161.67      4.71 o 
   1  -4  12       43.49       43.57      2.28 o 
   2  -4  12       47.65       44.41      2.18 o 
   3  -4  12        7.47        5.50      0.66 o 
  -5  -3  12       43.40       48.94      1.92 o 
  -4  -3  12        6.89        7.25      0.88 o 
  -3  -3  12       16.53       16.26      0.90 o 
  -2  -3  12       17.53       14.72      0.81 o 
  -1  -3  12        0.20        0.43      0.54 o 
   0  -3  12        0.00        1.12      0.78 o 
   1  -3  12       18.83       15.54      1.50 o 
   4  -3  12        3.37        2.48      1.99 o 
  -6  -2  12       97.50      100.85      3.09 o 
  -5  -2  12       99.43      102.15      3.04 o 
  -4  -2  12       47.22       50.04      1.70 o 
  -3  -2  12       70.80       73.35      2.06 o 
  -2  -2  12      112.34      118.50      2.92 o 
  -1  -2  12       90.89       90.42      2.25 o 
   0  -2  12      131.55      125.57      3.54 o 
   1  -2  12       34.26       27.27      1.47 o 
   4  -2  12       20.05       19.43      2.66 o 
  -6  -1  12        4.17        4.66      0.82 o 
  -5  -1  12       24.70       22.62      1.09 o 
  -4  -1  12       65.56       66.50      1.99 o 
  -3  -1  12       98.27       97.32      2.91 o 
  -2  -1  12       42.59       40.94      1.39 o 
  -1  -1  12        0.95        0.68      0.42 o 
   0  -1  12        0.95       -0.22      0.48 o 
   1  -1  12       20.86       16.32      1.13 o 
   3  -1  12       71.19       76.66      4.99 o 
   4  -1  12      173.18      196.16      9.64 o 
  -7   0  12       18.81       15.79      1.38 o 
  -6   0  12        2.64       -0.10      0.83 o 
  -5   0  12        1.95        0.12      0.77 o 
  -4   0  12       15.81       14.72      1.19 o 
  -3   0  12        3.61        0.71      0.60 o 
  -2   0  12       36.23       31.89      1.18 o 
  -1   0  12        8.70        7.15      0.65 o 
   0   0  12        0.94        2.85      0.47 o 
   1   0  12      135.64      132.80      5.53 o 
   2   0  12      155.96      158.72      7.34 o 
   3   0  12      101.03      110.30      7.74 o 
   4   0  12       44.83       42.46      1.82 o 
  -7   1  12       15.26       13.69      1.34 o 
  -6   1  12       26.33       29.68      1.60 o 
  -5   1  12       81.29       79.49      2.51 o 
  -4   1  12       26.94       28.43      1.29 o 
  -3   1  12       16.22       16.64      0.86 o 
  -2   1  12        3.55        2.54      0.56 o 
  -1   1  12       10.74       10.26      0.65 o 
   0   1  12       82.11       78.12      1.99 o 
   1   1  12       25.38       26.23      2.07 o 
   2   1  12        0.76        0.34      0.69 o 
   3   1  12        4.88        6.24      0.82 o 
  -7   2  12        3.61        4.58      1.14 o 
  -6   2  12      116.12      126.00      3.67 o 
  -5   2  12       45.28       48.62      1.85 o 
  -4   2  12        3.96        4.38      0.84 o 
  -3   2  12        6.29        3.41      0.64 o 
  -2   2  12        2.31        3.33      0.61 o 
  -1   2  12       33.22       37.89      1.33 o 
   0   2  12      141.27      151.08      3.60 o 
   1   2  12      148.95      164.36      3.48 o 
   2   2  12      121.18      128.74      4.93 o 
   3   2  12       29.87       30.59      2.02 o 
  -7   3  12        0.21        0.65      1.07 o 
  -6   3  12        1.85       -0.36      0.90 o 
  -5   3  12        7.33        4.84      0.91 o 
  -4   3  12        0.45       -0.28      0.70 o 
  -3   3  12       10.37       10.04      0.90 o 
  -2   3  12      265.51      273.55      6.39 o 
  -1   3  12      159.79      176.06      4.29 o 
   0   3  12      309.07      318.21      7.22 o 
   1   3  12      149.70      152.05      3.93 o 
   2   3  12       27.49       26.52      1.29 o 
  -6   4  12       22.48       19.00      1.61 o 
  -5   4  12        0.82        0.26      0.85 o 
  -4   4  12       12.21       12.82      1.19 o 
  -3   4  12       62.66       67.90      2.31 o 
  -2   4  12       86.89       95.08      2.62 o 
  -1   4  12        0.13        0.51      0.65 o 
   0   4  12       11.53       10.86      0.92 o 
   1   4  12       35.79       39.90      1.38 o 
  -6   5  12        0.30       -1.39      0.99 o 
  -5   5  12        6.31        5.89      1.00 o 
  -4   5  12       38.13       39.47      1.84 o 
  -3   5  12       32.05       35.08      1.72 o 
  -2   5  12       69.30       65.09      2.31 o 
  -1   5  12       52.94       53.53      1.99 o 
   0   5  12       64.98       61.78      2.16 o 
  -3   6  12      116.97      124.60      3.72 o 
  -2  -4  13       75.80       80.12      2.80 o 
  -1  -4  13      124.30      124.98      6.86 o 
   0  -4  13       52.23       57.96      3.57 o 
  -3  -3  13       95.65      103.91      2.73 o 
  -2  -3  13       92.64       97.92      2.55 o 
  -1  -3  13      161.45      146.04      6.31 o 
   0  -3  13       26.68       21.68      1.65 o 
   1  -3  13       25.72       19.01      1.38 o 
  -4  -2  13       12.06       12.99      1.01 o 
  -3  -2  13        9.28        8.36      0.81 o 
  -2  -2  13        0.68       -0.32      0.60 o 
  -1  -2  13        6.74        7.43      0.78 o 
   0  -2  13       14.02        9.77      1.02 o 
   1  -2  13        0.30        0.14      0.64 o 
  -5  -1  13       58.26       62.22      1.91 o 
  -4  -1  13       78.14       82.19      2.07 o 
  -3  -1  13      120.48      134.34      2.92 o 
  -2  -1  13       84.40       93.90      2.12 o 
  -1  -1  13       86.13       84.40      2.64 o 
   0  -1  13       43.48       39.59      2.12 o 
   1  -1  13        9.23        7.52      0.81 o 
  -5   0  13      141.37      157.26      4.31 o 
  -4   0  13      127.90      145.41      3.79 o 
  -3   0  13       30.66       30.59      1.34 o 
  -2   0  13       50.10       51.51      1.61 o 
  -1   0  13       29.22       25.85      1.08 o 
   0   0  13       46.25       41.50      2.21 o 
   1   0  13       47.43       48.76      2.41 o 
   2   0  13       13.23       12.50      1.17 o 
  -5   1  13        1.34       -1.27      0.85 o 
  -4   1  13        0.10       -1.04      0.69 o 
  -3   1  13       21.28       16.96      1.14 o 
  -2   1  13        0.15       -0.87      0.58 o 
  -1   1  13       20.25       21.12      1.02 o 
   0   1  13       27.86       27.78      1.84 o 
   1   1  13        4.96        2.69      0.86 o 
  -5   2  13       29.63       28.19      1.49 o 
  -4   2  13       11.81       10.51      0.96 o 
  -3   2  13        1.67        0.54      0.65 o 
  -2   2  13        1.62        0.32      0.60 o 
  -1   2  13        0.28       -0.42      0.57 o 
   0   2  13        7.31        4.60      1.05 o 
   1   2  13       11.62       10.34      1.20 o 
  -5   3  13        6.84        7.15      0.98 o 
  -4   3  13       11.86       10.40      0.98 o 
  -3   3  13       32.85       34.06      1.45 o 
  -2   3  13       11.61       14.40      1.07 o 
  -1   3  13        8.27        8.51      0.76 o 
   0   3  13       49.51       57.02      1.76 o 
  -3   4  13      109.56      111.62      3.29 o 
  -2   4  13       19.53       20.07      1.19 o 
                                                 
